# Supplementary material for: Potential causes and consequences of rapid mitochondrial genome evolution in thermoacidophilic Galdieria (Rhodophyta)
Source: BMC Evol Biol. 2020 Sep 7;20:112. doi: 10.1186/s12862-020-01677-6 (PMC7487498; doi:10.1186/s12862-020-01677-6)
Supplement: Supplementary file 2 — Additional file 2 Supplementary Tables S1-S9. Supplementary materials (xlsx format), contain Supplementary Tables S1-S9. Supplementary Tables S1-S9: additional data with legends to support the manuscript. [file 12862_2020_1677_MOESM2_ESM.xlsx]

## Sheet: Table S1
Supplementary Table S1. TIGER binning information of the concatenated alignment.
Bin Number	Number of Sites	Accumulated Sites	Accumulated Data Percentage (%)	Divergency
100	26	8449	1	Very High
99	37	8423	0.996923	Very High
98	49	8386	0.992543	Very High
97	53	8337	0.986744	Very High
96	30	8284	0.980471	Very High
95	42	8254	0.97692	Very High
94	35	8212	0.971949	Very High
93	50	8177	0.967807	Very High
92	66	8127	0.961889	Very High
91	76	8061	0.954077	Very High
90	48	7985	0.945082	Very High
89	33	7937	0.939401	Very High
88	34	7904	0.935495	Very High
87	41	7870	0.931471	Very High
86	76	7829	0.926619	Very High
85	147	7753	0.917623	Very High
84	232	7606	0.900225	Very High
83	172	7374	0.872766	Very High
82	161	7202	0.852409	Very High
81	135	7041	0.833353	Very High
80	188	6906	0.817375	Very High
79	165	6718	0.795124	High
78	254	6553	0.775595	High
77	164	6299	0.745532	High
76	152	6135	0.726121	High
75	140	5983	0.708131	High
74	229	5843	0.691561	High
73	150	5614	0.664457	High
72	146	5464	0.646704	High
71	81	5318	0.629424	High
70	114	5237	0.619837	High
69	126	5123	0.606344	Medium
68	58	4997	0.591431	Medium
67	133	4939	0.584566	Medium
66	316	4806	0.568825	Medium
65	228	4490	0.531424	Medium
64	248	4262	0.504438	Medium
63	119	4014	0.475086	Medium
62	85	3895	0.461001	Medium
61	128	3810	0.450941	Medium
60	138	3682	0.435791	Medium
59	190	3544	0.419458	Medium
58	108	3354	0.39697	Low
57	102	3246	0.384187	Low
56	232	3144	0.372115	Low
55	45	2912	0.344656	Low
54	108	2867	0.33933	Low
53	22	2759	0.326548	Low
52	72	2737	0.323944	Low
51	30	2665	0.315422	Low
50	4	2635	0.311871	Low
49	116	2631	0.311398	Low
48	37	2515	0.297668	Low
47	407	2478	0.293289	Low
46	34	2071	0.245118	Low
45	29	2037	0.241094	Low
43	25	2008	0.237661	Low
42	175	1983	0.234702	Low
40	52	1808	0.21399	Low
38	66	1756	0.207835	Low
36	159	1690	0.200024	Very Low
34	361	1531	0.181205	Very Low
9	111	1170	0.138478	Very Low
1	1059	1059	0.12534	Very Low

## Sheet: Table S2
Supplementary Table S2. TIGER evolutionary rate calculation per protein.
Gene	Alignment Length	TIGER Evolutionary Rate	Proportion
			Very Divergent Sites (Bin 80-100)	Divergent Sites (Bin 70-79)	Intermediate Sites (Bin 59-69)	Convergent Sites (Bin 38-58)	Very Convergent Sites (Bin 1-36)
sdhD	101	0.49335	0	0.039604	0.148515	0.158416	0.653465
atp4	210	0.495095	0.0380952	0.109524	0.0857143	0.195238	0.571429
sdhC	142	0.519458	0.0633803	0.0774648	0.140845	0.239437	0.478873
atp8	168	0.536302	0.0476191	0.22619	0.0654762	0.220238	0.440476
rpl16	152	0.539671	0	0.105263	0.177632	0.5	0.217105
tatC	297	0.542251	0.030303	0.144781	0.161616	0.346801	0.316498
ccmC	241	0.551416	0.0290456	0.157676	0.3361	0.26556	0.211618
ccmF	677	0.558031	0.0384047	0.183161	0.338257	0.221566	0.218612
rps11	125	0.558424	0.056	0.12	0.208	0.432	0.184
rps3	330	0.561206	0.0363636	0.29697	0.0878788	0.281818	0.29697
nad2	511	0.580261	0.162427	0.0978474	0.135029	0.27593	0.328767
rpl20	139	0.598124	0.215827	0.194245	0.0503597	0.345324	0.194245
nad6	217	0.599167	0.193548	0.147465	0.105991	0.198157	0.354839
ccmB	232	0.599964	0	0.224138	0.775862	0	0
rps14	99	0.607734	0	0.242424	0.757576	0	0
rps12	128	0.612024	0	0.5	0.1875	0.25	0.0625
nad5	679	0.614113	0.244477	0.103093	0.111929	0.21944	0.32106
sdhB	275	0.617955	0.0109091	0.501818	0.189091	0.2	0.0981818
rpl5	202	0.619445	0.00990099	0.386139	0.60396	0	0
ccmA	210	0.622203	0	0.42381	0.57619	0	0
rpl14	132	0.622684	0	0.409091	0.590909	0	0
rps4	240	0.643093	0.179167	0.329167	0.491667	0	0
nad4	510	0.665394	0.315686	0.137255	0.156863	0.205882	0.184314
atp6	259	0.680448	0.366795	0.142857	0.0772201	0.196911	0.216216
nad4L	103	0.680699	0.330097	0.213592	0.135922	0.213592	0.106796
cox3	288	0.691883	0.333333	0.204861	0.0763889	0.180556	0.204861
nad3	121	0.69706	0.438017	0.0991735	0.0826446	0.173554	0.206612
cox2	293	0.718331	0.40273	0.163823	0.105802	0.146758	0.180887
nad1	345	0.724995	0.426087	0.173913	0.121739	0.144928	0.133333
cob	405	0.766454	0.496296	0.150617	0.103704	0.14321	0.106173
cox1	542	0.77448	0.501845	0.210332	0.105166	0.103321	0.0793358
atp9	76	0.896224	0.763158	0.184211	0.0263158	0.0131579	0.0131579

## Sheet: Table S3  
Supplementary Table S3. SNPs in C-type mitogenome and G-type mitogenome.
Type	Species	Genome size (bp)	Mapping coverage	SNPs	Abundance (SNPs/1 kbp)	SNPs information
Cyanidium-type	Cyanidiococcus yangmingshanensis 8.1.23 F7	32386	7896	1	0.0308775	4997 (A/T)
Galdieria-type	Galdieria sulphuraria 108.79 E11	21611	7932	4	0.185091	3380 (T/G), 3586 (T/G), 3886 (T/C), 3892 (A/C)

## Sheet: Table S4 
Supplementary Table S4. ExPASY ProtParam results of ancient EGT (endosymbiotic gene transfer) genes.
Type	Species	Gene Name	A.A Length	Aliphatic index	Instability Index (II)	Theoretical pI	TARGET
OUTGROUP	Chondrus crispus	Cyt1	283	73.99	41.05 (Unstable)	5.46	MT
C-Type	Cyanidioschyzon merolae 10D	Cyt1	320	89.72	51.55 (Unstable)	8.81	MT
G-Type	Galdieria sulphuraria 074W	Cyt1	325	68.86	55.03 (Unstable)	6.01	MT
OUTGROUP	Chondrus crispus	Ndufs1	525	89.52	39.89 (Stable)	6.58	MT
C-Type	Cyanidioschyzon merolae 10D	Ndufs1	565	90.39	38.09 (Stable)	7.33	MT
G-Type	Galdieria sulphuraria 074W	Ndufs1	552	88.99	38.96 (Stable)	6.38	MT
OUTGROUP	Chondrus crispus	Ndufs2	472	86.42	37.38 (Stable)	7.34	PT
C-Type	Cyanidioschyzon merolae 10D	Ndufs2	488	88.48	35.53 (Stable)	6.12	MT
G-Type	Galdieria sulphuraria 074W	Ndufs2	490	86.96	36.30 (Stable)	6.49	MT
OUTGROUP	Chondrus crispus	Ndufa2	115	90.7	24.35 (Stable)	9.56	MT
C-Type	Cyanidioschyzon merolae 10D	Ndufa2	110	102.73	53.74 (Unstable)	9.76	MT
G-Type	Galdieria sulphuraria 074W	Ndufa2	116	88.92	51.49 (Unstable)	9.15	N/D
OUTGROUP	Chondrus crispus	ISP	252	85.95	50.52 (Unstable)	8.66	MT
C-Type	Cyanidioschyzon merolae 10D	ISP	320	89.72	51.55 (Unstable)	8.81	MT
G-Type	Galdieria sulphuraria 074W	ISP	276	82.68	49.84 (Unstable)	8.44	MT
OUTGROUP	Chondrus crispus	QCR9	70	72.43	42.60 (Unstable)	4.81	MT
C-Type	Cyanidioschyzon merolae 10D	QCR9	95	73.26	41.67 (Unstable)	9.15	MT
G-Type	Galdieria sulphuraria 074W	QCR9	70	75.29	29.10 (Stable)	9.69	MT

## Sheet: Table S5
Supplementary Table S5. Updated annotation in this study.
Species (GenBank accession)	Gene	Notes
Galdieria sulphuraria 074W (NC_024666.1)	cox2	Moving the start codon 150 bp to 3' direction of the cox2 gene
Galdieria sulphuraria 074W (NC_024666.1)	-	Remove orf181 where between trnM tRNA and trnW tRNA
Galdieria sulphuraria 074W (NC_024666.1)	ccmF	yejR annotation is changed to ccmF
Galdieria sulphuraria 074W (NC_024666.1)	atp6	Moving the start codon 48 bp to 5' direction of the atp6 gene
Galdieria sulphuraria 074W (NC_024666.1)	nad5	Moving the start codon 18 bp to 5' direction of the nad5 gene
Galdieria sulphuraria 074W (NC_024666.1)	nad4	Moving the start codon 18 bp to 5' direction of the nad4 gene
Galdieria sulphuraria 074W (NC_024666.1)	nad2	Moving the start codon 24 bp to 5' direction of the nad2 gene
Galdieria sulphuraria 074W (NC_024666.1)	nad1	Moving the start codon 12 bp to 5' direction of the nad1 gene
Galdieria sulphuraria 074W (NC_024666.1)	ccmC	yejU annotation is changed to ccmC
Galdieria sulphuraria 074W (NC_024666.1)	nad6	Moving the start codon 60 bp to 5' direction of the nad6 gene
Galdieria sulphuraria 074W (NC_024666.1)	cob	Moving the start codon 153 bp to 5' direction of the cob gene
Cyanidioschyzon merolae 10D (NC_000887.3)	atp4	ymf39 annotation is changed to atp4
Cyanidioschyzon merolae 10D (NC_000887.3)	ccmF	yejR annotation is changed to ccmF
Cyanidioschyzon merolae 10D (NC_000887.3)	ccmA	yejW annotation is changed to ccmA
Cyanidioschyzon merolae 10D (NC_000887.3)	ccmB	yejV annotation is changed to ccmB
Cyanidioschyzon merolae 10D (NC_000887.3)	tatC	orf267 annotation is changed to tatC
Cyanidioschyzon merolae 10D (NC_000887.3)	ccmC	yejU annotation is changed to ccmC
Cyanidioschyzon merolae 10D (NC_000887.3)	cytB	cytB annotation is changed to cob
Cyanidiaceae sp. MX-AZ01 (KJ569774)	atp4	ymf39 annotation is changed to atp4
Cyanidiaceae sp. MX-AZ01 (KJ569774)	ccmB	yejV annotation is changed to ccmB
Cyanidiaceae sp. MX-AZ01 (KJ569774)	cob	cytB annotation is changed to cob
Chondrus crispus (NC_001677)	tatC	ymf16 annotation is changed to tatC
Chondrus crispus (NC_001677)	atp4	ymf39 annotation is changed to atp4
Chondrus crispus (NC_001677)	sdhB	sdh2 annotation is changed to sdhB
Chondrus crispus (NC_001677)	sdhC	sdh3 annotation is changed to sdhC
Chondrus crispus (NC_001677)		Remove hypothetical protein CDS (putative orf74) where overlapped with 5' of the atp9 gene and trnC(gca) tRNA
Chondrus crispus (NC_001677)		Remove hypothetical protein CDS (putative orf94.1) where overlapped with the nad2 gene
Chondrus crispus (NC_001677)	sdhD	sdh4 annotation is changed to sdhD
Chondrus crispus (NC_001677)		Remove hypothetical protein CDS (putative orf105) where overlapped with the atp8 gene and atp6 gene
Chondrus crispus (NC_001677)		Remove orf73 where overlapped with the nad4L gene
Porphyra purpurea (NC_002007)	atp4	ymf39 annotation is changed to atp4
Porphyra purpurea (NC_002007)	sdhD	sdh4 annotation is changed to sdhD
Porphyra purpurea (NC_002007)	sdhB	sdh2 annotation is changed to sdhB
Porphyra purpurea (NC_002007)	rpl20	Found between rns rRNA and trnP(ugg) tRNA
Porphyra purpurea (NC_002007)	sdhC	sdh3 annotation is changed to sdhC
Porphyra purpurea (NC_002007)	tatC	ymf16 annotation is changed to tatC
Hildenbrandia rubra (NC_026055)	atp4	Found between cox3 gene and nad1 gene
Hildenbrandia rubra (NC_026055)	sdhB	sdh2 annotation is changed to sdhB
Hildenbrandia rubra (NC_026055)	sdhC	sdh3 annotation is changed to sdhC, Moving the start codon 39 bp to 3' direction of the sdh3 gene
Hildenbrandia rubra (NC_026055)	atp8	Found between nad5 gene and atp6 gene
Hildenbrandia rubra (NC_026055)		Remove hypothetical protein CDS where between atp6 gene and trnR tRNA
Hildenbrandia rubra (NC_026055)	tatC	secY annotation is changed to tatC
Compsopogon caeruleus (KY083068.1)	atp4	orf180 annotation is changed to atp4
Compsopogon caeruleus (KY083068.1)	tatC	secY annotation is changed to tatC
Compsopogon caeruleus (KY083068.1)	sdhB	sdh2 annotation is changed to sdhB
Compsopogon caeruleus (KY083068.1)	sdhC	sdh3 annotation is changed to sdhC
Compsopogon caeruleus (KY083068.1)	sdhD	sdh4 annotation is changed to sdhD

## Sheet: Table S6
Supplementary Table S6. Summary of nonparametric tests (‘Independent-Samples Kruskal-Wallis Test’) of 16 conserved mitochondrial genes (*: p-value<0.05, **: p-value<0.01). Null hypothesis: the distribution of “Factor” is the same across categories of type (Cyanidium-type, Galdieria-type, outgroup).
Gene	Length	Theoretical pI	Instability index II	Aliphatic index (thermostability)	GRAVY (hydropathy)
atp4	0.028*	0.015*	0.034*	0.019*	0.038*
atp6	0.038*	0.044*	0.041*	0.024*	0.024*
atp8	0.033*	0.061	0.038*	0.044*	0.034*
atp9	1	0.45	0.76	0.017*	0.041*
cob	0.027*	0.015*	0.008**	0.214	0.125
cox1	0.040*	0.137	0.66	0.008**	0.017*
cox2	0.043*	0.057	0.012*	0.026*	0.011*
cox3	0.133	0.018*	0.033*	0.075	0.011*
nad1	0.023*	0.058	0.167	0.015*	0.019*
nad2	0.014*	0.1	0.015*	0.034*	0.029*
nad3	0.015*	0.103	0.125	0.019*	0.044*
nad4	0.023*	0.044*	0.057	0.008**	0.038*
nad4L	0.005**	0.039*	0.061	0.019*	0.019*
nad5	0.012*	0.104	0.044*	0.029*	0.019*
nad6	0.035*	0.118	0.034*	0.034*	0.034*
sdhC	0.007**	0.06	0.566	0.156	0.034*
Total gene counts of a significant change	14/16	2020-06-16	2020-09-16	13/16	15/16

## Sheet: Table S7
Supplementary Table S7. Nonparametric statistical test (pairwise comparisons) among three groups: Cyanidium-type (C-type), Galdieria-type (G-type), and outgroup.
Gene	Group	Length	Theoretical pI	Instability Index II	Aliphatic Index (thermostability)	GRAVY (hydropathy)
atp4	G-C	0.057*	0.095	0.048*	0.005**	0.012*
atp4	G-O	0.008**	0.004**	0.011*	0.123	0.057
atp4	C-O	0.351	0.137	0.457	0.193	0.577
atp6	G-C	0.013*	0.023*	0.033*	0.006**	0.006**
atp6	G-O	0.049*	0.029*	0.018*	0.102	0.102
atp6	C-O	0.639	1	0.71	0.264	0.264
atp8	G-C	0.010*	-	0.028*	0.028*	0.048*
atp8	G-O	0.068	-	0.023*	0.023*	0.011*
atp8	C-O	0.455	-	0.852	0.852	0.457
atp9	G-C	-	-	-	0.004**	0.019*
atp9	G-O	-	-	-	0.117	0.031*
atp9	C-O	-	-	-	0.187	0.925
cob	G-C	0.729	0.095	0.002*	-	-
cob	G-O	0.019*	0.004**	0.204	-	-
cob	C-O	0.022*	0.1397	0.063	-	-
cox1	G-C	0.032*	-	-	0.002**	0.004**
cox1	G-O	0.017*	-	-	0.204	0.133
cox1	C-O	0.708	-	-	0.063	0.162
cox2	G-C	0.022*	-	0.005**	0.020*	0.003**
cox2	G-O	0.029*	-	0.397	0.762	0.172
cox2	C-O	1	-	0.039*	0.028*	0.093
cox3	G-C	-	0.079	0.011*	-	0.003**
cox3	G-O	-	0.005**	0.263	-	0.173
cox3	C-O	-	0.19	0.131	-	0.094
nad1	G-C	0.006**	-	-	-	0.004**
nad1	G-O	0.1	-	-	-	0.146
nad1	C-O	0.261	-	-	-	0.137
nad2	G-C	0.004**	-	0.004**	0.010**	0.008**
nad2	G-O	0.146	-	0.146	0.069	0.085
nad2	C-O	0.136	-	0.137	0.457	0.352
nad3	G-C	0.148	-	-	0.08	0.019*
nad3	G-O	0.004**	-	-	0.005**	0.037*
nad3	C-O	0.088	-	-	0.192	0.852
nad4	G-C	0.006**	0.022*	-	0.002**	0.012*
nad4	G-O	0.1	0.029*	-	0.204	0.057
nad4	C-O	0.262	1	-	0.063	0.577
nad4L	G-C	0.003**	0.022*	-	0.005**	0.005**
nad4L	G-O	0.004**	0.023*	-	0.123	0.122
nad4L	C-O	1	0.924	-	0.0193	0.192
nad5	G-C	0.101	-	0.028*	0.008**	0.005**
nad5	G-O	0.003**	-	0.023*	0.085	0.123
nad5	C-O	0.113	-	0.852	0.352	0.193
nad6	G-C	0.038*	-	0.105	0.048*	0.048*
nad6	G-O	0.013*	-	0.009*	0.011*	0.011*
nad6	C-O	0.573	-	0.231	0.457	0.457
sdhC	G-C	0.002**	-	-	-	0.010**
sdhC	G-O	0.201	-	-	-	0.069
sdhC	C-O	0.061	-	-	-	0.457
G: Galdieria-type
C: Cyanidium-type
O: Outgroup
* P-value < 0.05
** P-value < 0.01

## Sheet: Table S8
Supplementary Table S8. Amino acid compositions of 16 mitochondrial genes.
GENE (Trimmed A.A/Total A.A)	SPECIES NAME	A (Alanine)	R (Arginine)	N (Asparagine)	D (Aspartic acid)	C (Cysteine)	Q (Glutamine)	E (Glutamic acid)	G (Glycine)	H (Histidine)	I (Isoleucine)	L (leucine)	K (Lysine)	M (Methionine)	F (Phyenylalanine)	P (Proline)	S (serine)	T (Threonine)	W (Tryptophan)	Y (Tyrosine)	V (Valine)	Hydrophillic	Hydrophobic	+	-
16 Genes (3,845/4,825)	OUTGROUP Porphyra purpurea	0.06684	0.02289	0.03355	0.02263	0.0117	0.02133	0.02523	0.06996	0.02055	0.11001	0.13732	0.02679	0.03043	0.09103	0.03745	0.08114	0.05566	0.02185	0.04343	0.07022	0.43486	0.56515	0.07023	0.04396
16 Genes (3,845/4,825)	OUTGROUP Hildenbrandia rubra	0.05774	0.02029	0.03459	0.01951	0.00988	0.02263	0.02653	0.06528	0.01951	0.09935	0.15059	0.03095	0.02809	0.09909	0.03719	0.08791	0.05254	0.02237	0.04369	0.0723	0.43331	0.56672	0.07075	0.04214
16 Genes (3,845/4,825)	OUTGROUP Compsopogon caeruleus	0.06034	0.02211	0.03355	0.02159	0.01326	0.02029	0.02679	0.06632	0.02107	0.10949	0.15319	0.03121	0.02705	0.09805	0.03537	0.07308	0.0502	0.02159	0.04603	0.06944	0.4255	0.57452	0.07439	0.04188
16 Genes (3,845/4,825)	OUTGROUP Chondrus crispus	0.05696	0.02315	0.03173	0.02159	0.0104	0.02263	0.02549	0.0658	0.02081	0.11599	0.14902	0.02367	0.03329	0.09597	0.03641	0.08843	0.05202	0.02367	0.04031	0.06268	0.42603	0.57399	0.06763	0.04422
16 Genes (3,845/4,825)	G-TYPE Galdieria sulphuraria SAG 108.79	0.02991	0.04837	0.02029	0.013	0.00494	0.01144	0.07386	0.11756	0.01586	0.12094	0.07698	0.04421	0.09051	0.02861	0.02315	0.0801	0.02653	0.03121	0.04941	0.09311	0.50557	0.49442	0.10844	0.02444
16 Genes (3,845/4,825)	G-TYPE Galdieria sulphuraria 074W	0.02679	0.05254	0.02003	0.01222	0.00468	0.0104	0.0788	0.1225	0.01586	0.10975	0.07178	0.03927	0.09649	0.02835	0.02315	0.08088	0.02341	0.03251	0.04915	0.10143	0.50974	0.49025	0.10767	0.02262
16 Genes (3,845/4,825)	G-TYPE Galdieria phlegrea DBV 009	0.02627	0.05098	0.02003	0.0143	0.0052	0.0104	0.07516	0.1199	0.01586	0.10897	0.07828	0.04135	0.09467	0.02861	0.02237	0.0827	0.02237	0.03147	0.04889	0.10221	0.50714	0.49285	0.10819	0.0247
16 Genes (3,845/4,825)	C-TYPE Galdieria maxima 8.1.23	0.05852	0.02107	0.03693	0.02211	0.00884	0.01847	0.02783	0.06398	0.02107	0.13732	0.14226	0.02783	0.01899	0.10481	0.03433	0.07334	0.04629	0.01925	0.04863	0.06814	0.41639	0.58362	0.06997	0.04058
16 Genes (3,845/4,825)	C-TYPE Cyanidium caldarium DBV 019	0.05618	0.02211	0.03927	0.02211	0.00858	0.02003	0.02471	0.06632	0.01977	0.14486	0.14122	0.02965	0.01326	0.10793	0.03433	0.07698	0.04499	0.01977	0.04603	0.0619	0.42055	0.57945	0.07153	0.04214
16 Genes (3,845/4,825)	C-TYPE Cyanidioschyzon merolae 10D	0.0606	0.02185	0.03797	0.02211	0.01118	0.01899	0.02575	0.06528	0.01977	0.13654	0.14356	0.02913	0.01847	0.10247	0.03667	0.06658	0.04889	0.01847	0.0502	0.06554	0.4177	0.58232	0.07075	0.0411
16 Genes (3,845/4,825)	C-TYPE Cyanidiophyceae sp. Sybil Cave	0.07984	0.02809	0.02991	0.02185	0.00988	0.02003	0.02783	0.07802	0.02419	0.09337	0.14382	0.02055	0.02809	0.08062	0.03927	0.07308	0.05176	0.02159	0.04421	0.08401	0.4294	0.57061	0.07283	0.04188
16 Genes (3,845/4,825)	C-TYPE Cyanidiophyceae sp. MX-AZ01	0.05904	0.02159	0.04057	0.02211	0.01066	0.01977	0.02575	0.06658	0.01925	0.13732	0.13654	0.02757	0.01821	0.10559	0.03433	0.06866	0.04655	0.01925	0.04863	0.07204	0.41769	0.58232	0.06841	0.04188
atp4	OUTGROUP_Porphyra_purpurea_NC_002007_atp4_	0.02632	0.00877	0.0614	0.00877	0.02632	0.02632	0.05263	0	0.02632	0.14912	0.13158	0.07895	0	0.04386	0.02632	0.14035	0.04386	0.02632	0.0614	0.0614	0.53509	0.46492	0.11404	0.03509
atp4	OUTGROUP_Hildenbrandia_rubra_NC_026055_atp4	0.03509	0.03509	0.07895	0.02632	0.01754	0.03509	0.02632	0	0.00877	0.11404	0.16667	0.07895	0	0.08772	0	0.08772	0.07018	0.01754	0.05263	0.0614	0.51756	0.48246	0.12281	0.06141
atp4	OUTGROUP_Compsopogon_caeruleus_KY083068_atp4	0.0614	0.00877	0.07895	0.01754	0	0.01754	0.05263	0	0	0.15789	0.14912	0.14035	0.00877	0.08772	0.02632	0.0614	0.05263	0	0.02632	0.05263	0.45613	0.54385	0.14912	0.03508
atp4	OUTGROUP_Chondrus_crispus_NC_001677_atp4_1	0.00877	0	0.08772	0.01754	0.02632	0.0614	0.0614	0.00877	0.00877	0.11404	0.17544	0.10526	0	0.09649	0.00877	0.05263	0.10526	0	0.03509	0.02632	0.57016	0.42983	0.11403	0.07894
atp4	G-TYPE_Galdieria_sulphuraria_SAG_108.79_atp4	0.00877	0.11404	0.00877	0.02632	0	0.02632	0.24561	0.0614	0	0.10526	0.07018	0.07895	0.05263	0	0.00877	0.03509	0	0.04386	0.03509	0.07895	0.63159	0.36842	0.19299	0.05264
atp4	G-TYPE_Galdieria_sulphuraria_074W_atp4	0.00877	0.07895	0	0.01754	0.00877	0.00877	0.31579	0.08772	0	0.09649	0.07018	0.09649	0.0614	0.00877	0	0.01754	0	0.03509	0.02632	0.0614	0.65789	0.3421	0.17544	0.02631
atp4	G-TYPE_Galdieria_phlegrea_DBV_009_atp4	0.01754	0.03509	0.01754	0.01754	0.02632	0.05263	0.24561	0.0614	0	0.09649	0.07895	0.07895	0.07018	0	0	0.04386	0	0.04386	0.04386	0.07018	0.6228	0.3772	0.11404	0.07017
atp4	C-TYPE_Galdieria_maxima_8.1.23_atp4	0	0.03509	0.09649	0.01754	0.00877	0.05263	0.07018	0.00877	0	0.13158	0.14912	0.07895	0.01754	0.09649	0	0.0614	0.04386	0	0.04386	0.08772	0.51754	0.48245	0.11404	0.07017
atp4	C-TYPE_Cyanidium_caldarium_DBV_019_atp4	0	0.0614	0.03509	0.0614	0.01754	0.02632	0.07895	0.02632	0.00877	0.11404	0.21053	0.02632	0.02632	0.04386	0	0.07895	0.05263	0	0.03509	0.09649	0.50878	0.49124	0.09649	0.08772
atp4	C-TYPE_Cyanidioschyzon_merolae_10D_atp4	0.00877	0.01754	0.05263	0.03509	0	0.04386	0.07018	0.01754	0.00877	0.10526	0.17544	0.11404	0.01754	0.07895	0	0.11404	0.03509	0	0.03509	0.07018	0.54387	0.45614	0.14035	0.07895
atp4	C-TYPE_Cyanidiophyceae_sp_Sybil_Cave_atp4	0.03509	0.07018	0.05263	0.02632	0.02632	0.05263	0.10526	0.03509	0.00877	0.0614	0.18421	0.03509	0.01754	0.04386	0.00877	0.09649	0.05263	0	0.00877	0.07895	0.57018	0.42982	0.11404	0.07895
atp4	C-TYPE_Cyanidiophyceae_sp_MX-AZ01_atp4	0	0.00877	0.07895	0.00877	0.00877	0.05263	0.08772	0	0.00877	0.15789	0.15789	0.10526	0.00877	0.09649	0	0.0614	0.02632	0	0.05263	0.07895	0.49999	0.49999	0.1228	0.0614
atp6	OUTGROUP_Porphyra_purpurea_NC_002007_atp6_	0.05128	0.00855	0.03846	0.01282	0.00855	0.01282	0.02564	0.0641	0.01709	0.14103	0.15385	0.03846	0.01709	0.10256	0.03846	0.05983	0.0641	0.01282	0.05128	0.0812	0.4017	0.59829	0.0641	0.02564
atp6	OUTGROUP_Hildenbrandia_rubra_NC_026055_atp6	0.04274	0.00855	0.03846	0.01282	0.00855	0.01709	0.02991	0.05556	0.01709	0.11111	0.18376	0.03846	0.02137	0.12821	0.03419	0.07265	0.0641	0.01282	0.03846	0.0641	0.4017	0.5983	0.0641	0.02991
atp6	OUTGROUP_Compsopogon_caeruleus_KY083068_atp6	0.04701	0.01282	0.03419	0.00855	0.00855	0.02137	0.02991	0.05983	0.01709	0.14957	0.16667	0.02991	0.00427	0.11111	0.04274	0.07265	0.05983	0.00855	0.04701	0.06838	0.40171	0.5983	0.05982	0.02992
atp6	OUTGROUP_Chondrus_crispus_NC_001677_atp6_1	0.0641	0.00855	0.04274	0.00855	0.00855	0.02137	0.02991	0.05983	0.01709	0.12393	0.17949	0.02137	0.01709	0.11111	0.03419	0.07692	0.0812	0.01282	0.03419	0.04701	0.41027	0.58974	0.04701	0.02992
atp6	G-TYPE_Galdieria_sulphuraria_SAG_108.79_atp6	0.01282	0.05556	0.02137	0.00427	0.00427	0.01282	0.0641	0.11111	0.00427	0.14957	0.06838	0.05128	0.10684	0.01282	0.01709	0.09402	0.02137	0.02137	0.05128	0.11538	0.49572	0.50427	0.11111	0.01709
atp6	G-TYPE_Galdieria_sulphuraria_074W_atp6	0.00427	0.05556	0.02137	0.00427	0	0.01282	0.06838	0.11538	0.00855	0.14957	0.05556	0.03419	0.11111	0.01282	0.01282	0.09829	0.02137	0.02137	0.05556	0.13675	0.49574	0.50427	0.0983	0.01709
atp6	G-TYPE_Galdieria_phlegrea_DBV_009_atp6	0.00427	0.05556	0.02137	0.00427	0.00427	0.01709	0.07265	0.11538	0.00855	0.12393	0.07692	0.03419	0.11111	0.01282	0.01282	0.09829	0.02137	0.02137	0.05556	0.12821	0.50855	0.49145	0.0983	0.02136
atp6	C-TYPE_Galdieria_maxima_8.1.23_atp6	0.04701	0.01282	0.04274	0.01282	0.00855	0.01282	0.03419	0.05556	0.02564	0.14957	0.17949	0.02137	0.00855	0.13675	0.03419	0.04274	0.0641	0.00855	0.02991	0.07265	0.36326	0.63676	0.05983	0.02564
atp6	C-TYPE_Cyanidium_caldarium_DBV_019_atp6	0.03846	0.00855	0.03419	0.01282	0.01282	0.02564	0.02564	0.05983	0.02564	0.20085	0.16667	0.02137	0.00427	0.11538	0.03419	0.07692	0.04274	0.00855	0.03419	0.05128	0.38035	0.61965	0.05556	0.03846
atp6	C-TYPE_Cyanidioschyzon_merolae_10D_atp6	0.05556	0.01709	0.03846	0.01282	0.01282	0.01282	0.02991	0.05983	0.02991	0.15812	0.18803	0.02137	0.01282	0.11966	0.03419	0.03419	0.06838	0.00855	0.03419	0.05128	0.37179	0.62821	0.06837	0.02564
atp6	C-TYPE_Cyanidiophyceae_sp_Sybil_Cave_atp6	0.08974	0.01709	0.03419	0.01282	0.00855	0.02137	0.02991	0.05556	0.02137	0.10256	0.16239	0.02137	0.04701	0.0812	0.03419	0.07692	0.0641	0.00427	0.03419	0.0812	0.39744	0.60256	0.05983	0.03419
atp6	C-TYPE_Cyanidiophyceae_sp_MX-AZ01_atp6	0.04701	0.01282	0.03846	0.00855	0.01282	0.01282	0.03419	0.05983	0.02137	0.15812	0.17949	0.02564	0.01709	0.12821	0.03419	0.04274	0.05983	0.00855	0.03846	0.05983	0.36753	0.63249	0.05983	0.02137
atp8	OUTGROUP_Porphyra_purpurea_NC_002007_atp8_	0.0339	0.05085	0.05085	0.0339	0	0.0339	0	0	0.01695	0.08475	0.15254	0.10169	0.0339	0.11864	0.05085	0.0678	0.05085	0.01695	0.0339	0.0678	0.44069	0.55933	0.16949	0.0678
atp8	OUTGROUP_Hildenbrandia_rubra_NC_026055_atp8	0	0	0.10169	0.01695	0.01695	0.0678	0	0	0	0.11864	0.15254	0.05085	0.01695	0.16949	0.05085	0.08475	0.0339	0.01695	0.05085	0.05085	0.42374	0.57627	0.05085	0.08475
atp8	OUTGROUP_Compsopogon_caeruleus_KY083068_atp8	0.0339	0.01695	0.05085	0.01695	0.0339	0.05085	0.01695	0.01695	0.01695	0.11864	0.16949	0.01695	0.01695	0.11864	0.10169	0.0678	0.0339	0.01695	0.0339	0.05085	0.3729	0.62711	0.05085	0.0678
atp8	OUTGROUP_Chondrus_crispus_NC_001677_atp8_1	0.01695	0.01695	0.0339	0.01695	0	0.0339	0.0339	0	0.01695	0.18644	0.13559	0.05085	0.0339	0.11864	0.05085	0.08475	0.0339	0.01695	0.01695	0.10169	0.339	0.66101	0.08475	0.05085
atp8	G-TYPE_Galdieria_sulphuraria_SAG_108.79_atp8	0	0.10169	0.0339	0.01695	0	0.01695	0.20339	0.08475	0	0.13559	0.05085	0.08475	0.08475	0	0.0339	0.01695	0	0.01695	0.01695	0.10169	0.57628	0.42373	0.18644	0.0339
atp8	G-TYPE_Galdieria_sulphuraria_074W_atp8	0	0.15254	0.0339	0.01695	0	0.01695	0.25424	0.08475	0	0.10169	0.01695	0.05085	0.10169	0	0.01695	0.01695	0	0.0339	0	0.10169	0.62713	0.37287	0.20339	0.0339
atp8	G-TYPE_Galdieria_phlegrea_DBV_009_atp8	0	0.08475	0.01695	0.01695	0	0.01695	0.15254	0.11864	0	0.11864	0.05085	0.10169	0.05085	0	0.01695	0.05085	0	0.01695	0.01695	0.16949	0.57627	0.42373	0.18644	0.0339
atp8	C-TYPE_Galdieria_maxima_8.1.23_atp8	0.01695	0.05085	0.01695	0.01695	0	0.0678	0.05085	0	0	0.20339	0.15254	0.0339	0.08475	0.10169	0.0339	0.05085	0.0339	0.01695	0.0339	0.0339	0.35595	0.64407	0.08475	0.08475
atp8	C-TYPE_Cyanidium_caldarium_DBV_019_atp8	0	0.0339	0.0339	0.01695	0	0.0339	0.0678	0	0.01695	0.11864	0.13559	0.0678	0.01695	0.15254	0.0339	0.10169	0.0339	0.01695	0.01695	0.10169	0.42374	0.57626	0.11865	0.05085
atp8	C-TYPE_Cyanidioschyzon_merolae_10D_atp8	0.01695	0.0678	0.0339	0.05085	0	0.0678	0.01695	0	0	0.20339	0.15254	0.0678	0.0339	0.0678	0.0339	0.0339	0.01695	0.01695	0.0339	0.08475	0.38985	0.61018	0.1356	0.11865
atp8	C-TYPE_Cyanidiophyceae_sp_Sybil_Cave_atp8	0.05085	0.08475	0.0339	0.01695	0	0.11864	0.01695	0.01695	0.01695	0.16949	0.13559	0.01695	0.0339	0.0339	0.0339	0.0339	0.05085	0.01695	0.0339	0.08475	0.44069	0.55933	0.11865	0.13559
atp8	C-TYPE_Cyanidiophyceae_sp_MX-AZ01_atp8	0.01695	0.0678	0.08475	0.05085	0	0.08475	0.0339	0	0	0.15254	0.16949	0.01695	0.01695	0.10169	0.0339	0	0.0339	0.01695	0.0339	0.08475	0.4068	0.59322	0.08475	0.1356
atp9	OUTGROUP_Porphyra_purpurea_NC_002007_atp9_	0.13158	0.01316	0.03947	0	0	0.01316	0.02632	0.13158	0	0.09211	0.14474	0.02632	0.05263	0.06579	0.03947	0.06579	0.06579	0	0.02632	0.06579	0.40791	0.59211	0.03948	0.01316
atp9	OUTGROUP_Hildenbrandia_rubra_NC_026055_atp9	0.15789	0.01316	0.02632	0	0	0.03947	0.01316	0.11842	0	0.06579	0.14474	0.02632	0.06579	0.07895	0.03947	0.06579	0.05263	0	0.01316	0.07895	0.36843	0.63158	0.03948	0.03947
atp9	OUTGROUP_Compsopogon_caeruleus_KY083068_atp9	0.15789	0.01316	0.02632	0	0	0.03947	0.01316	0.13158	0	0.09211	0.15789	0.02632	0.05263	0.07895	0.05263	0.03947	0.06579	0	0.01316	0.03947	0.36843	0.63157	0.03948	0.03947
atp9	OUTGROUP_Chondrus_crispus_NC_001677_atp9_1	0.14474	0.01316	0.02632	0	0	0.03947	0.01316	0.13158	0	0.06579	0.14474	0.02632	0.06579	0.06579	0.03947	0.05263	0.06579	0	0.02632	0.07895	0.39475	0.60527	0.03948	0.03947
atp9	G-TYPE_Galdieria_sulphuraria_SAG_108.79_atp9	0.13158	0.01316	0.02632	0	0	0.03947	0.01316	0.17105	0	0.05263	0.13158	0.02632	0.07895	0.07895	0.02632	0.03947	0.03947	0	0.02632	0.10526	0.39474	0.60527	0.03948	0.03947
atp9	G-TYPE_Galdieria_sulphuraria_074W_atp9	0.13158	0.01316	0.02632	0	0	0.03947	0.01316	0.17105	0	0.05263	0.13158	0.02632	0.07895	0.07895	0.01316	0.05263	0.03947	0	0.02632	0.10526	0.4079	0.59211	0.03948	0.03947
atp9	G-TYPE_Galdieria_phlegrea_DBV_009_atp9	0.13158	0.01316	0.02632	0	0	0.02632	0.02632	0.17105	0	0.05263	0.13158	0.02632	0.07895	0.07895	0.01316	0.05263	0.03947	0	0.02632	0.10526	0.40791	0.59211	0.03948	0.02632
atp9	C-TYPE_Galdieria_maxima_8.1.23_atp9	0.17105	0.01316	0.03947	0	0	0.03947	0.01316	0.13158	0	0.09211	0.15789	0.02632	0.02632	0.07895	0.01316	0.02632	0.07895	0	0.02632	0.06579	0.39475	0.60527	0.03948	0.03947
atp9	C-TYPE_Cyanidium_caldarium_DBV_019_atp9	0.15789	0.01316	0.02632	0	0	0.03947	0.01316	0.13158	0	0.10526	0.15789	0.02632	0.01316	0.09211	0.01316	0.03947	0.07895	0	0.01316	0.07895	0.38159	0.61842	0.03948	0.03947
atp9	C-TYPE_Cyanidioschyzon_merolae_10D_atp9	0.17105	0.01316	0.03947	0	0	0.03947	0.01316	0.13158	0	0.09211	0.15789	0.02632	0.03947	0.07895	0.01316	0.02632	0.06579	0	0.02632	0.06579	0.38159	0.61842	0.03948	0.03947
atp9	C-TYPE_Cyanidiophyceae_sp_Sybil_Cave_atp9	0.15789	0.01316	0.02632	0	0	0.03947	0.01316	0.13158	0	0.09211	0.15789	0.02632	0.02632	0.07895	0.01316	0.03947	0.07895	0	0.02632	0.07895	0.39475	0.60527	0.03948	0.03947
atp9	C-TYPE_Cyanidiophyceae_sp_MX-AZ01_atp9	0.17105	0.01316	0.03947	0	0	0.03947	0.01316	0.13158	0	0.09211	0.15789	0.02632	0.03947	0.07895	0.01316	0.02632	0.06579	0	0.02632	0.06579	0.38159	0.61842	0.03948	0.03947
ccmA	C-TYPE_Galdieria_maxima_8.1.23_ccmA_5spp	0.01554	0.01554	0.09845	0.02073	0.00518	0.02591	0.05181	0.03627	0.03109	0.12435	0.14508	0.12435	0.01554	0.05181	0.02591	0.07772	0.04663	0.01036	0.06218	0.01554	0.59586	0.40413	0.17098	0.04664
ccmA	C-TYPE_Cyanidium_caldarium_DBV_019_ccmA_5spp	0.02073	0.01036	0.09326	0.01036	0.00518	0.05181	0.04145	0.04145	0.02591	0.15544	0.12953	0.14508	0.01036	0.03109	0.01554	0.06218	0.0829	0.01036	0.04145	0.01554	0.61139	0.38859	0.18135	0.06217
ccmA	C-TYPE_Cyanidioschyzon_merolae_10D_ccmA_5spp	0.00518	0.04145	0.09845	0.02591	0.00518	0.04145	0.04145	0.03109	0.02591	0.12435	0.18135	0.09326	0.02073	0.05699	0.03109	0.04663	0.04663	0.01036	0.05699	0.01554	0.5544	0.44559	0.16062	0.06736
ccmA	C-TYPE_Cyanidiophyceae_sp_Sybil_Cave_ccmA_5spp	0.06736	0.07254	0.03109	0.02073	0.01036	0.06218	0.03627	0.06736	0.03627	0.06218	0.14508	0.07254	0.02591	0.03627	0.04145	0.0829	0.05181	0.00518	0.02591	0.04663	0.56996	0.43006	0.18135	0.08291
ccmA	C-TYPE_Cyanidiophyceae_sp_MX-AZ01_ccmA_5spp	0.00518	0.00518	0.11399	0.03627	0.01036	0.04145	0.03627	0.03627	0.02073	0.16062	0.13472	0.10363	0.00518	0.06736	0.03109	0.07772	0.03109	0.01036	0.04663	0.02591	0.55959	0.44042	0.12954	0.07772
ccmB	C-TYPE_Galdieria_maxima_8.1.23_ccmB_5spp	0.00474	0.00948	0.10427	0.02844	0.00474	0.01896	0.01896	0.00474	0.00474	0.23697	0.14692	0.05687	0.01422	0.07583	0.0237	0.07109	0.06161	0.00474	0.07109	0.03791	0.45499	0.54503	0.07109	0.0474
ccmB	C-TYPE_Cyanidium_caldarium_DBV_019_ccmB_5spp	0.0237	0.00474	0.09953	0.01896	0.01422	0.00948	0.0237	0.00948	0.00474	0.18957	0.18009	0.07583	0.01422	0.09953	0.0237	0.05687	0.07583	0.00948	0.04265	0.0237	0.43603	0.56399	0.08531	0.02844
ccmB	C-TYPE_Cyanidioschyzon_merolae_10D_ccmB_5spp	0.00474	0	0.11374	0.02844	0.00948	0.0237	0.04265	0.00948	0.01896	0.17062	0.13744	0.07583	0.00948	0.1327	0.01422	0.05687	0.03318	0.00474	0.06161	0.05213	0.47394	0.52607	0.09479	0.05214
ccmB	C-TYPE_Cyanidiophyceae_sp_Sybil_Cave_ccmB_5spp	0.06161	0.04265	0.04265	0.0237	0.01422	0.01896	0.04739	0.03318	0.00474	0.08531	0.18483	0.03791	0.01422	0.09479	0.0237	0.08057	0.06635	0.00948	0.03318	0.08057	0.4455	0.55451	0.0853	0.04266
ccmB	C-TYPE_Cyanidiophyceae_sp_MX-AZ01_ccmB_5spp	0.00474	0.00948	0.10427	0.0237	0.00474	0.01896	0.0237	0.00948	0.01422	0.18957	0.20853	0.06161	0.03318	0.07583	0.01422	0.04265	0.04739	0.00474	0.06635	0.04265	0.42655	0.57346	0.08531	0.04266
ccmC	G-TYPE_Galdieria_sulphuraria_SAG_108.79_ccmC_8spp	0.00546	0.04918	0.03825	0.00546	0.00546	0.01093	0.0765	0.11475	0.01093	0.16393	0.02732	0.06011	0.08743	0	0.01093	0.10383	0.02186	0.05464	0.03279	0.12022	0.53005	0.46993	0.12022	0.01639
ccmC	G-TYPE_Galdieria_sulphuraria_074W_ccmC_8spp	0.00546	0.06011	0.03279	0.01093	0.00546	0.00546	0.08743	0.13661	0.01093	0.13115	0.01639	0.05464	0.11475	0	0.01093	0.07104	0.02186	0.06557	0.02732	0.13115	0.52458	0.4754	0.12568	0.01639
ccmC	G-TYPE_Galdieria_phlegrea_DBV_009_ccmC_8spp	0.00546	0.05464	0.03279	0.00546	0	0.00546	0.0929	0.0929	0.01093	0.13661	0.03825	0.06011	0.15301	0	0.01093	0.10383	0.02186	0.05464	0.02186	0.09836	0.50274	0.49726	0.12568	0.01092
ccmC	C-TYPE_Galdieria_maxima_8.1.23_ccmC_8spp	0.02186	0.01639	0.02186	0.02186	0.00546	0.02732	0.00546	0.04372	0.01639	0.15301	0.16393	0.03279	0.02186	0.10929	0.02186	0.10383	0.04372	0.04918	0.05464	0.06557	0.39344	0.60656	0.06557	0.04918
ccmC	C-TYPE_Cyanidium_caldarium_DBV_019_ccmC_8spp	0.04372	0.02186	0.02186	0.01639	0.02186	0.01639	0.01093	0.02732	0.02186	0.10383	0.15301	0.02732	0.01639	0.15847	0.02732	0.0929	0.04372	0.04372	0.02732	0.10383	0.34973	0.65029	0.07104	0.03278
ccmC	C-TYPE_Cyanidioschyzon_merolae_10D_ccmC_8spp	0.03825	0.01093	0.01639	0.02186	0	0.02186	0.01093	0.04918	0.01639	0.12022	0.18579	0.04372	0.02732	0.10929	0.02732	0.0765	0.04918	0.04372	0.05464	0.0765	0.37158	0.62841	0.07104	0.04372
ccmC	C-TYPE_Cyanidiophyceae_sp_Sybil_Cave_ccmC_8spp	0.06011	0.02186	0.01639	0.02732	0.01639	0.02186	0.00546	0.03825	0.03279	0.12568	0.19672	0.02732	0.02732	0.06557	0.03279	0.10383	0.04918	0.04372	0.03279	0.05464	0.39344	0.60655	0.08197	0.04918
ccmC	C-TYPE_Cyanidiophyceae_sp_MX-AZ01_ccmC_8spp	0.02732	0.02186	0.02732	0.02732	0.00546	0.01639	0.00546	0.04372	0.02186	0.18579	0.15301	0.03279	0.01093	0.09836	0.03279	0.08743	0.03825	0.04372	0.04372	0.0765	0.37158	0.62842	0.07651	0.04371
ccmF	G-TYPE_Galdieria_sulphuraria_SAG_108.79_ccmF_8spp	0.00262	0.08136	0.0105	0.00525	0.00787	0.00525	0.11286	0.15748	0.01312	0.13123	0.04199	0.07349	0.11024	0.00262	0.00262	0.08661	0.00262	0.04462	0.021	0.08661	0.57741	0.42255	0.16797	0.0105
ccmF	G-TYPE_Galdieria_sulphuraria_074W_ccmF_8spp	0.00262	0.08399	0.01312	0.00787	0.00787	0.00525	0.12598	0.15748	0.01312	0.11286	0.01312	0.06562	0.11286	0.00262	0.00262	0.07874	0	0.04987	0.01575	0.12861	0.57479	0.42518	0.16273	0.01312
ccmF	G-TYPE_Galdieria_phlegrea_DBV_009_ccmF_8spp	0.00262	0.08924	0.0105	0.00525	0.01312	0.00525	0.12598	0.14961	0.01312	0.10499	0.03675	0.07874	0.09186	0.00262	0.00525	0.08399	0	0.04462	0.021	0.11549	0.5958	0.4042	0.1811	0.0105
ccmF	C-TYPE_Galdieria_maxima_8.1.23_ccmF_8spp	0.01312	0.021	0.08136	0.02362	0.00787	0.01575	0.021	0.04462	0.01312	0.14698	0.16798	0.02362	0.01312	0.12598	0.02362	0.09974	0.02362	0.02362	0.06037	0.04987	0.43569	0.56429	0.05774	0.03937
ccmF	C-TYPE_Cyanidium_caldarium_DBV_019_ccmF_8spp	0.00262	0.02625	0.04462	0.01837	0.02887	0.021	0.03412	0.05774	0.01575	0.08136	0.17585	0.01837	0.01312	0.1706	0.01575	0.08136	0.02625	0.02362	0.07087	0.07349	0.44357	0.55641	0.06037	0.03937
ccmF	C-TYPE_Cyanidioschyzon_merolae_10D_ccmF_8spp	0.01575	0.01837	0.06562	0.02362	0.00787	0.01575	0.02362	0.04199	0.01312	0.14961	0.1811	0.02625	0.01575	0.14173	0.01575	0.09186	0.0315	0.02362	0.06037	0.03675	0.41994	0.58006	0.05774	0.03937
ccmF	C-TYPE_Cyanidiophyceae_sp_Sybil_Cave_ccmF_8spp	0.04462	0.021	0.02887	0.01575	0.01575	0.021	0.021	0.07087	0.02362	0.04199	0.19685	0.0315	0.02362	0.06562	0.04462	0.12598	0.04987	0.021	0.06562	0.07087	0.49083	0.50919	0.07612	0.03675
ccmF	C-TYPE_Cyanidiophyceae_sp_MX-AZ01_ccmF_8spp	0.0105	0.021	0.06824	0.021	0.01837	0.01837	0.02625	0.05249	0.0105	0.14698	0.15486	0.02362	0.01575	0.12861	0.01837	0.09974	0.02362	0.02362	0.06037	0.05774	0.44357	0.55643	0.05512	0.03937
cob	OUTGROUP_Porphyra_purpurea_NC_002007_cob_1	0.06614	0.0291	0.03704	0.02646	0.01058	0.01323	0.01852	0.06614	0.03704	0.12963	0.11111	0.01587	0.03175	0.08201	0.06349	0.06614	0.03439	0.0291	0.0582	0.07407	0.41271	0.5873	0.08201	0.03969
cob	OUTGROUP_Hildenbrandia_rubra_NC_026055_cob	0.04233	0.02381	0.04497	0.02116	0.01058	0.01323	0.02116	0.06085	0.03704	0.0873	0.14286	0.01852	0.02646	0.08466	0.06349	0.07407	0.0291	0.0291	0.0582	0.11111	0.41269	0.58731	0.07937	0.03439
cob	OUTGROUP_Compsopogon_caeruleus_cob	0.0582	0.02381	0.03175	0.02116	0.00794	0.01852	0.01852	0.07143	0.03968	0.10317	0.14021	0.02646	0.02646	0.08466	0.05291	0.0582	0.03704	0.0291	0.06878	0.08201	0.42329	0.57672	0.08995	0.03968
cob	OUTGROUP_Chondrus_crispus_NC_001677_cob_12	0.05291	0.03439	0.03704	0.0291	0.00794	0.01058	0.01587	0.06614	0.03968	0.13228	0.11111	0.01587	0.03439	0.08201	0.06085	0.06614	0.03175	0.03175	0.05556	0.08466	0.41006	0.58996	0.08994	0.03968
cob	G-TYPE_Galdieria_sulphuraria_SAG_108.79_cob	0.06349	0.02646	0.02381	0.01587	0	0.01058	0.01058	0.04497	0.05291	0.07407	0.19312	0.01058	0.02116	0.13492	0.07407	0.09259	0.04233	0.0291	0.04233	0.03704	0.37301	0.62697	0.08995	0.02645
cob	G-TYPE_Galdieria_sulphuraria_074W_cob	0.05556	0.02646	0.02646	0.01587	0	0.01058	0.01058	0.04497	0.05291	0.0582	0.22487	0.01058	0.02116	0.13228	0.07407	0.10317	0.03175	0.0291	0.03968	0.03175	0.37301	0.62699	0.08995	0.02645
cob	G-TYPE_Galdieria_phlegrea_DBV_009_cob	0.05026	0.02646	0.02381	0.01852	0.00265	0.01058	0.00794	0.04762	0.05291	0.06614	0.22487	0.01058	0.02116	0.12698	0.07407	0.09788	0.03968	0.0291	0.03968	0.0291	0.37831	0.62168	0.08995	0.0291
cob	C-TYPE_Galdieria_maxima_8.1.23_cob	0.05291	0.03175	0.03704	0.02381	0.00265	0.01058	0.02116	0.06085	0.04497	0.14021	0.12169	0.01852	0.01058	0.08995	0.06085	0.06085	0.03439	0.0291	0.06878	0.07937	0.41535	0.58466	0.09524	0.03439
cob	C-TYPE_Cyanidium_caldarium_DBV_019_cob	0.0582	0.02646	0.04497	0.02116	0.00265	0.01323	0.01587	0.06614	0.03968	0.12963	0.12698	0.02646	0.01587	0.10317	0.0582	0.04762	0.03175	0.0291	0.06085	0.08201	0.39684	0.60316	0.0926	0.03439
cob	C-TYPE_Cyanidioschyzon_merolae_10D_cob	0.0582	0.02646	0.03968	0.02116	0.00529	0.01058	0.01852	0.06349	0.03704	0.11905	0.12169	0.02646	0.01587	0.09259	0.06085	0.0582	0.03175	0.0291	0.07143	0.09259	0.41006	0.58994	0.08996	0.03174
cob	C-TYPE_Cyanidiophyceae_sp_Sybil_Cave_cob	0.06878	0.02646	0.04233	0.02646	0.00265	0.01058	0.02116	0.07672	0.04233	0.09524	0.11905	0.01852	0.03175	0.08201	0.0582	0.04762	0.03704	0.0291	0.06085	0.10317	0.41272	0.5873	0.08731	0.03704
cob	C-TYPE_Cyanidiophyceae_sp_MX-AZ01_cob	0.0582	0.0291	0.03968	0.02381	0.00529	0.01058	0.01852	0.06349	0.03704	0.13492	0.12169	0.02381	0.00529	0.09259	0.06085	0.05291	0.03704	0.0291	0.07407	0.08201	0.41534	0.58465	0.08995	0.03439
cox1	OUTGROUP_Porphyra_purpurea_NC_002007_cox1_	0.06931	0.0198	0.03762	0.02574	0.00396	0.01584	0.02178	0.09505	0.03168	0.09703	0.11485	0.0099	0.03762	0.09703	0.05347	0.07129	0.06139	0.02772	0.04554	0.06337	0.43959	0.5604	0.06138	0.04158
cox1	OUTGROUP_Hildenbrandia_rubra_NC_026055_cox1	0.07129	0.0198	0.03366	0.02772	0.00594	0.01386	0.01188	0.09307	0.03564	0.09703	0.11287	0.01188	0.04356	0.08713	0.05347	0.08515	0.05743	0.02772	0.04158	0.06931	0.43761	0.56238	0.06732	0.04158
cox1	OUTGROUP_Compsopogon_caeruleus_KY083068_cox1	0.07327	0.0198	0.03366	0.02574	0.00198	0.01782	0.01584	0.09505	0.03168	0.09901	0.11683	0.01188	0.03762	0.09901	0.04752	0.07525	0.05743	0.0297	0.0396	0.07129	0.42573	0.57425	0.06336	0.04356
cox1	OUTGROUP_Chondrus_crispus_NC_001677_cox1_1	0.06733	0.0198	0.0297	0.02376	0.00396	0.01584	0.01584	0.09307	0.03564	0.09901	0.11485	0.01188	0.04752	0.08713	0.05347	0.07921	0.06139	0.02772	0.04356	0.06931	0.43365	0.56634	0.06732	0.0396
cox1	G-TYPE_Galdieria_sulphuraria_SAG_108.79_cox1	0.04554	0.02376	0.0297	0.01782	0.00396	0.00396	0.04554	0.14059	0.02772	0.07525	0.08911	0.02178	0.08515	0.04356	0.02574	0.07129	0.04752	0.04554	0.05149	0.10495	0.48513	0.51484	0.07326	0.02178
cox1	G-TYPE_Galdieria_sulphuraria_074W_cox1	0.04356	0.02574	0.0297	0.0198	0.00396	0.00396	0.04158	0.14455	0.02772	0.07525	0.07921	0.02574	0.08713	0.04356	0.02574	0.06733	0.0495	0.04356	0.05149	0.11089	0.49107	0.5089	0.0792	0.02376
cox1	G-TYPE_Galdieria_phlegrea_DBV_009_cox1	0.03564	0.02772	0.03168	0.01782	0.00198	0.00396	0.04356	0.14653	0.02772	0.07525	0.08911	0.02178	0.08515	0.04554	0.02574	0.07525	0.04158	0.04158	0.0495	0.11287	0.48908	0.51088	0.07722	0.02178
cox1	C-TYPE_Galdieria_maxima_8.1.23_cox1	0.06535	0.0198	0.03564	0.02376	0.00198	0.02376	0.0198	0.09505	0.03168	0.11287	0.12079	0.01188	0.02178	0.09109	0.05347	0.06535	0.06337	0.02574	0.04356	0.07327	0.43563	0.56436	0.06336	0.04752
cox1	C-TYPE_Cyanidium_caldarium_DBV_019_cox1	0.06733	0.02178	0.03564	0.02574	0.00198	0.01782	0.01584	0.09901	0.03168	0.11485	0.11881	0.01782	0.02178	0.09109	0.0495	0.07327	0.06139	0.02574	0.0396	0.06931	0.44157	0.55841	0.07128	0.04356
cox1	C-TYPE_Cyanidioschyzon_merolae_10D_cox1	0.06931	0.0198	0.03168	0.02376	0.00198	0.02376	0.0198	0.09703	0.03366	0.09901	0.12277	0.01188	0.03168	0.09307	0.05545	0.05941	0.06337	0.02376	0.04356	0.07525	0.42969	0.5703	0.06534	0.04752
cox1	C-TYPE_Cyanidiophyceae_sp_Sybil_Cave_cox1	0.07921	0.02376	0.0297	0.02574	0.00198	0.01386	0.0198	0.10297	0.03366	0.09703	0.12277	0.01386	0.03366	0.08713	0.05743	0.07129	0.05347	0.02574	0.0396	0.06733	0.42969	0.5703	0.07128	0.0396
cox1	C-TYPE_Cyanidiophyceae_sp_MX-AZ01_cox1	0.07327	0.0198	0.03366	0.02376	0.00198	0.0198	0.0198	0.10099	0.03366	0.10297	0.11881	0.01584	0.02772	0.08911	0.05149	0.05743	0.06337	0.02574	0.04356	0.07723	0.43365	0.56634	0.0693	0.04356
cox2	OUTGROUP_Porphyra_purpurea_NC_002007_cox2_	0.06726	0.02691	0.02242	0.04484	0.01794	0.02691	0.04933	0.0583	0.04484	0.12108	0.07175	0.01794	0.03139	0.04933	0.06278	0.08072	0.0583	0.03587	0.03139	0.08072	0.47984	0.52018	0.08969	0.07175
cox2	OUTGROUP_Hildenbrandia_rubra_NC_026055_cox	0.06278	0.02242	0.03139	0.03139	0.01345	0.03139	0.06726	0.06278	0.01794	0.07623	0.08969	0.05381	0.01794	0.05381	0.06278	0.07175	0.07175	0.02691	0.02691	0.10762	0.50224	0.49776	0.09417	0.06278
cox2	OUTGROUP_Compsopogon_caeruleus_KY083068_co	0.06278	0.02691	0.03139	0.04036	0.01794	0.03139	0.05381	0.04484	0.03587	0.10762	0.11659	0.03139	0.01794	0.04484	0.0583	0.05381	0.07175	0.02691	0.03139	0.09417	0.47085	0.52915	0.09417	0.07175
cox2	OUTGROUP_Chondrus_crispus_NC_001677_cox2_1	0.04933	0.03139	0.04036	0.04484	0.01794	0.03587	0.04933	0.04933	0.03139	0.13453	0.08072	0.01345	0.03139	0.04933	0.05381	0.07623	0.06278	0.03139	0.04036	0.07623	0.49327	0.50673	0.07623	0.08071
cox2	G-TYPE_Galdieria_sulphuraria_SAG_108.79_cox2	0.04484	0.06278	0.02242	0.04484	0.01345	0.01794	0.06278	0.07175	0.02691	0.10762	0.09417	0.04036	0.04036	0.00897	0.04484	0.06278	0.04484	0.02691	0.06278	0.09865	0.53363	0.46636	0.13005	0.06278
cox2	G-TYPE_Galdieria_sulphuraria_074W_cox2	0.04484	0.05381	0.02691	0.03587	0.01345	0.01794	0.07623	0.07175	0.02691	0.08969	0.08969	0.04933	0.06278	0.00448	0.04484	0.04484	0.04036	0.02691	0.07623	0.10314	0.53363	0.46637	0.13005	0.05381
cox2	G-TYPE_Galdieria_phlegrea_DBV_009_cox2	0.05381	0.05381	0.02242	0.04484	0.01345	0.01794	0.06726	0.06726	0.02691	0.11659	0.07175	0.04933	0.06726	0.01345	0.04036	0.05381	0.02691	0.03139	0.07623	0.0852	0.52017	0.47981	0.13005	0.06278
cox2	C-TYPE_Galdieria_maxima_8.1.23_cox2	0.04484	0.02691	0.06278	0.04933	0.01345	0.03587	0.03587	0.05381	0.03139	0.12108	0.09865	0.02691	0.01794	0.05381	0.04933	0.05381	0.02691	0.03139	0.04933	0.11659	0.46637	0.53363	0.08521	0.0852
cox2	C-TYPE_Cyanidium_caldarium_DBV_019_cox2	0.05381	0.04036	0.04484	0.04933	0.01345	0.03139	0.04036	0.0583	0.02691	0.15695	0.09417	0.02242	0.00448	0.07175	0.05381	0.0583	0.04036	0.03139	0.03587	0.07175	0.46189	0.53811	0.08969	0.08072
cox2	C-TYPE_Cyanidioschyzon_merolae_10D_cox2	0.04484	0.03139	0.04933	0.04933	0.01345	0.03139	0.04036	0.05381	0.03139	0.13453	0.08969	0.02691	0.01345	0.06278	0.05381	0.04933	0.03587	0.03139	0.04933	0.10762	0.46189	0.53811	0.08969	0.08072
cox2	C-TYPE_Cyanidiophyceae_sp_Sybil_Cave_cox2	0.05381	0.03139	0.04036	0.04036	0.01794	0.03587	0.04484	0.05381	0.03587	0.07623	0.10762	0.03139	0.02242	0.04484	0.0583	0.06278	0.05381	0.03139	0.04484	0.11211	0.49326	0.50672	0.09865	0.07623
cox2	C-TYPE_Cyanidiophyceae_sp_MX-AZ01_cox2	0.04484	0.02691	0.04933	0.05381	0.01345	0.03139	0.04036	0.05381	0.03139	0.12108	0.09417	0.02691	0.00897	0.06278	0.04933	0.06726	0.02691	0.03139	0.04484	0.12108	0.46637	0.53364	0.08521	0.0852
cox3	OUTGROUP_Porphyra_purpurea_NC_002007_cox3_	0.07787	0.02049	0.01639	0.01639	0.0123	0.02869	0.02049	0.09426	0.05328	0.08197	0.10656	0.02869	0.02049	0.11475	0.03689	0.09016	0.05738	0.03279	0.03279	0.05738	0.47131	0.5287	0.10246	0.04508
cox3	OUTGROUP_Hildenbrandia_rubra_NC_026055_cox	0.04918	0.02869	0.02049	0.01639	0.0082	0.02869	0.02459	0.08197	0.04508	0.09016	0.09426	0.01639	0.02459	0.11475	0.03279	0.08197	0.07787	0.03689	0.04098	0.08607	0.47131	0.52869	0.09016	0.04508
cox3	OUTGROUP_Compsopogon_caeruleus_KY083068_co	0.06148	0.02869	0.03689	0.0123	0.02049	0.02869	0.02869	0.06967	0.04918	0.08197	0.08197	0.02459	0.02869	0.12295	0.03689	0.05738	0.06557	0.03689	0.05328	0.07377	0.47542	0.52461	0.10246	0.04099
cox3	OUTGROUP_Chondrus_crispus_NC_001677_cox3_1	0.05328	0.02869	0.02459	0.01639	0.02459	0.03689	0.02869	0.06557	0.04918	0.08197	0.11885	0.0082	0.02049	0.11475	0.03689	0.09426	0.05738	0.03279	0.02869	0.07787	0.46312	0.53689	0.08607	0.05328
cox3	G-TYPE_Galdieria_sulphuraria_SAG_108.79_cox3	0.01639	0.04918	0.0041	0.01639	0	0.0123	0.08607	0.11475	0.04098	0.09426	0.10656	0.01639	0.07787	0.03689	0.02459	0.08197	0.04508	0.04508	0.03689	0.09426	0.5041	0.4959	0.10655	0.02869
cox3	G-TYPE_Galdieria_sulphuraria_074W_cox3	0.0082	0.04918	0.0041	0.01639	0	0.0082	0.08197	0.12295	0.04098	0.08197	0.10246	0.0123	0.08607	0.03689	0.02459	0.09016	0.04098	0.04508	0.03689	0.11066	0.5041	0.49592	0.10246	0.02459
cox3	G-TYPE_Galdieria_phlegrea_DBV_009_cox3	0.01639	0.04918	0.0082	0.02049	0	0.0123	0.07377	0.11885	0.04098	0.07787	0.10656	0.0082	0.07787	0.03689	0.02459	0.08607	0.03279	0.04918	0.03689	0.12295	0.48772	0.5123	0.09836	0.03279
cox3	C-TYPE_Galdieria_maxima_8.1.23_cox3	0.04918	0.02459	0.02049	0.02049	0.01639	0.02459	0.02869	0.06967	0.05328	0.08607	0.15984	0.0041	0.01639	0.11475	0.03279	0.06557	0.05738	0.03689	0.04508	0.07377	0.43032	0.56968	0.08197	0.04508
cox3	C-TYPE_Cyanidium_caldarium_DBV_019_cox3	0.05328	0.02869	0.01639	0.02049	0.0123	0.02869	0.02459	0.06967	0.04918	0.10656	0.11475	0.0041	0.02459	0.13934	0.03689	0.05738	0.05738	0.03689	0.04098	0.07787	0.40984	0.59017	0.08197	0.04918
cox3	C-TYPE_Cyanidioschyzon_merolae_10D_cox3	0.04508	0.02459	0.02459	0.02049	0.02049	0.02869	0.02459	0.07787	0.05328	0.07787	0.14754	0.0041	0.0123	0.10656	0.04098	0.06557	0.05328	0.03279	0.04098	0.09836	0.43852	0.56148	0.08197	0.04918
cox3	C-TYPE_Cyanidiophyceae_sp_Sybil_Cave_cox3	0.06967	0.03689	0.0123	0.01639	0.0082	0.02049	0.03279	0.07377	0.05738	0.06148	0.11475	0	0.02459	0.09836	0.03689	0.08607	0.06967	0.03689	0.03689	0.10656	0.45084	0.54919	0.09427	0.03688
cox3	C-TYPE_Cyanidiophyceae_sp_MX-AZ01_cox3	0.05738	0.02459	0.02459	0.01639	0.02049	0.02869	0.02459	0.07377	0.04508	0.08607	0.13525	0.0041	0.02459	0.12295	0.03689	0.05738	0.06148	0.03689	0.04098	0.07787	0.42213	0.57789	0.07377	0.04508
nad1	OUTGROUP_Porphyra_purpurea_NC_002007_nad1_	0.09265	0.02875	0.03514	0.01597	0.00958	0.02236	0.03195	0.07029	0	0.10543	0.15335	0.02875	0.03195	0.07987	0.04792	0.0639	0.03834	0.02556	0.04153	0.07668	0.38656	0.61341	0.0575	0.03833
nad1	OUTGROUP_Hildenbrandia_rubra_NC_026055_nad	0.08946	0.02556	0.02556	0.01278	0.00639	0.01917	0.03514	0.07029	0	0.09265	0.17572	0.02556	0.03195	0.07348	0.04153	0.08946	0.04792	0.02236	0.04792	0.06709	0.40575	0.59424	0.05112	0.03195
nad1	OUTGROUP_Compsopogon_caeruleus_KY083068_na	0.07029	0.02875	0.02556	0.01917	0.00958	0.01917	0.03834	0.06709	0	0.09904	0.17891	0.03195	0.02556	0.07668	0.04153	0.07987	0.03514	0.02875	0.03514	0.08946	0.38976	0.61022	0.0607	0.03834
nad1	OUTGROUP_Chondrus_crispus_NC_001677_nad1_1	0.07987	0.02875	0.02875	0.01278	0.00958	0.01917	0.03514	0.07029	0	0.1246	0.16933	0.02556	0.02875	0.07348	0.04153	0.08307	0.03834	0.02556	0.04153	0.0639	0.39296	0.60702	0.05431	0.03195
nad1	G-TYPE_Galdieria_sulphuraria_SAG_108.79_nad1	0.03834	0.03834	0.02236	0.01278	0.00639	0.02236	0.05751	0.15974	0	0.13099	0.0639	0.03514	0.08626	0.00639	0.03195	0.05751	0.02556	0.03514	0.05751	0.11182	0.4952	0.50479	0.07348	0.03514
nad1	G-TYPE_Galdieria_sulphuraria_074W_nad1	0.03195	0.04153	0.02236	0.01278	0.00319	0.01917	0.05751	0.16294	0	0.11502	0.05431	0.02875	0.08946	0.00958	0.02875	0.07348	0.01597	0.03514	0.05431	0.14377	0.49199	0.50798	0.07028	0.03195
nad1	G-TYPE_Galdieria_phlegrea_DBV_009_nad1	0.02875	0.03514	0.01917	0.01278	0.00958	0.01917	0.05751	0.16294	0	0.13099	0.0607	0.03195	0.08307	0.00958	0.02556	0.08307	0.01278	0.03195	0.05431	0.13099	0.4984	0.50159	0.06709	0.03195
nad1	C-TYPE_Galdieria_maxima_8.1.23_nad1	0.08307	0.02236	0.02875	0.01917	0.00639	0.01917	0.03514	0.07348	0	0.13419	0.14377	0.02875	0.01597	0.08307	0.04473	0.07987	0.02875	0.03195	0.04153	0.07987	0.38336	0.61662	0.05111	0.03834
nad1	C-TYPE_Cyanidium_caldarium_DBV_019_nad1	0.07668	0.02236	0.04792	0.01278	0.00639	0.02236	0.03514	0.07029	0	0.15655	0.16294	0.03195	0.01597	0.07987	0.04473	0.07987	0.02875	0.02875	0.04473	0.03195	0.40254	0.59744	0.05431	0.03514
nad1	C-TYPE_Cyanidioschyzon_merolae_10D_nad1	0.08307	0.02236	0.03195	0.01917	0.00639	0.01917	0.03514	0.06709	0	0.13099	0.15655	0.02875	0.01597	0.08626	0.04473	0.07668	0.03834	0.03195	0.04153	0.0639	0.38657	0.61342	0.05111	0.03834
nad1	C-TYPE_Cyanidiophyceae_sp_Sybil_Cave_nad1	0.09904	0.02875	0.03514	0.01597	0.00319	0.02236	0.03195	0.07987	0	0.10863	0.16294	0.02556	0.01278	0.06709	0.04792	0.0639	0.02875	0.03195	0.03834	0.09585	0.37378	0.6262	0.05431	0.03833
nad1	C-TYPE_Cyanidiophyceae_sp_MX-AZ01_nad1	0.08626	0.02236	0.03195	0.01917	0.00958	0.01917	0.03514	0.07029	0	0.13419	0.14058	0.02875	0.02556	0.09265	0.04153	0.07668	0.02556	0.03195	0.04153	0.06709	0.38018	0.61981	0.05111	0.03834
nad2	OUTGROUP_Porphyra_purpurea_NC_002007_nad2_	0.08128	0.01478	0.02709	0.01724	0.01478	0.01724	0.02217	0.06404	0.00739	0.11576	0.15517	0.04433	0.02463	0.08374	0.02463	0.0936	0.06158	0.01232	0.04187	0.07635	0.42611	0.57388	0.0665	0.03448
nad2	OUTGROUP_Hildenbrandia_rubra_NC_026055_nad2	0.05911	0.01478	0.02956	0.00985	0.00985	0.0197	0.0197	0.04433	0.00493	0.13054	0.18227	0.03695	0.01724	0.10099	0.02217	0.11823	0.06404	0.01724	0.05172	0.0468	0.42364	0.57636	0.05666	0.02955
nad2	OUTGROUP_Compsopogon_caeruleus_KY083068_na2	0.04433	0.01724	0.03202	0.01724	0.02709	0.01232	0.02463	0.05172	0.00739	0.11576	0.20197	0.03448	0.02217	0.11084	0.02217	0.10099	0.05419	0.01232	0.03695	0.05419	0.41626	0.58375	0.05911	0.02956
nad2	OUTGROUP_Chondrus_crispus_NC_001677_nad2_1	0.04187	0.01232	0.02217	0.01478	0.0197	0.0197	0.01724	0.05911	0.00493	0.14039	0.1798	0.03941	0.02217	0.10345	0.02463	0.12808	0.0468	0.0197	0.0468	0.03695	0.43104	0.56896	0.05666	0.03448
nad2	G-TYPE_Galdieria_sulphuraria_SAG_108.79_nad2	0.00985	0.07143	0.01724	0	0.00246	0.01232	0.09113	0.14039	0.00246	0.14039	0.03941	0.05911	0.12315	0.00493	0.00985	0.08374	0.00739	0.03448	0.05419	0.09606	0.54186	0.45812	0.133	0.01232
nad2	G-TYPE_Galdieria_sulphuraria_074W_nad2	0.00985	0.07143	0.01478	0	0.00246	0.00985	0.10345	0.14778	0.00246	0.12069	0.02217	0.05665	0.14532	0.00493	0.00739	0.07635	0.00739	0.03448	0.05911	0.10345	0.55171	0.44828	0.13054	0.00985
nad2	G-TYPE_Galdieria_phlegrea_DBV_009_nad2	0.00493	0.06158	0.01232	0	0.00493	0.00985	0.11084	0.15271	0.00246	0.12315	0.02709	0.06404	0.14286	0.00493	0.00739	0.07143	0.00739	0.03448	0.05911	0.09852	0.55666	0.44335	0.12808	0.00985
nad2	C-TYPE_Galdieria_maxima_8.1.23_nad2	0.0468	0.00985	0.04433	0.01232	0.01232	0.01232	0.0197	0.03941	0.00493	0.16995	0.15517	0.03941	0.00985	0.14286	0.02217	0.09606	0.05665	0.00739	0.05419	0.04433	0.40149	0.59852	0.05419	0.02464
nad2	C-TYPE_Cyanidium_caldarium_DBV_019_nad2	0.05665	0.01478	0.03941	0.01478	0.00739	0.01232	0.0197	0.0468	0.00493	0.20197	0.14778	0.03941	0.00493	0.11576	0.01724	0.11084	0.05172	0.00739	0.05172	0.03448	0.4138	0.5862	0.05912	0.0271
nad2	C-TYPE_Cyanidioschyzon_merolae_10D_nad2	0.04187	0.01232	0.04187	0.01478	0.01724	0.00493	0.01478	0.04433	0.00739	0.16502	0.15764	0.03941	0.01724	0.133	0.0197	0.09113	0.0665	0.00739	0.05911	0.04433	0.41379	0.58619	0.05912	0.01971
nad2	C-TYPE_Cyanidiophyceae_sp_Sybil_Cave_nad2	0.07882	0.02463	0.01232	0.0197	0.01478	0.0197	0.02463	0.07389	0.00985	0.09113	0.17488	0.02463	0.02956	0.09113	0.02956	0.09606	0.04926	0.00739	0.04926	0.07882	0.41871	0.58129	0.05911	0.0394
nad2	C-TYPE_Cyanidiophyceae_sp_MX-AZ01_nad2	0.04926	0.00985	0.04433	0.0197	0.01724	0.00985	0.0197	0.04433	0.00985	0.13547	0.14778	0.04187	0.0197	0.13054	0.0197	0.0936	0.04926	0.00739	0.05172	0.07882	0.4113	0.58866	0.06157	0.02955
nad3	OUTGROUP_Porphyra_purpurea_NC_002007_nad3_	0.06957	0.01739	0.02609	0.04348	0.0087	0.02609	0.04348	0.04348	0	0.10435	0.14783	0.02609	0.0087	0.13913	0.03478	0.10435	0.03478	0.02609	0.05217	0.04348	0.4261	0.57393	0.04348	0.06957
nad3	OUTGROUP_Hildenbrandia_rubra_NC_026055_nad3	0.06957	0.01739	0.01739	0.03478	0.0087	0.0087	0.06957	0.03478	0	0.08696	0.18261	0.04348	0.0087	0.14783	0.03478	0.06087	0.03478	0.02609	0.05217	0.06087	0.38261	0.61741	0.06087	0.04348
nad3	OUTGROUP_Compsopogon_caeruleus_KY083068_nad3	0.06087	0.01739	0.01739	0.05217	0.02609	0.0087	0.04348	0.03478	0	0.12174	0.13913	0.03478	0.0087	0.17391	0.01739	0.08696	0.02609	0.02609	0.06087	0.04348	0.4087	0.59131	0.05217	0.06087
nad3	OUTGROUP_Chondrus_crispus_NC_001677_nad3_1	0.06087	0.01739	0.0087	0.04348	0.0087	0.01739	0.05217	0.04348	0	0.14783	0.13043	0.02609	0.0087	0.13913	0.03478	0.10435	0.02609	0.02609	0.05217	0.05217	0.40001	0.6	0.04348	0.06087
nad3	G-TYPE_Galdieria_sulphuraria_SAG_108.79_nad3	0.0087	0.05217	0.0087	0.01739	0.0087	0	0.13913	0.12174	0	0.16522	0.06087	0.06087	0.06087	0.02609	0.02609	0.05217	0	0.03478	0.08696	0.06957	0.54783	0.45219	0.11304	0.01739
nad3	G-TYPE_Galdieria_sulphuraria_074W_nad3	0.0087	0.04348	0.0087	0.01739	0.0087	0	0.14783	0.12174	0	0.16522	0.02609	0.06087	0.08696	0.02609	0.01739	0.05217	0	0.04348	0.08696	0.07826	0.54784	0.45219	0.10435	0.01739
nad3	G-TYPE_Galdieria_phlegrea_DBV_009_nad3	0.0087	0.02609	0.0087	0.01739	0.0087	0	0.13913	0.10435	0	0.11304	0.06087	0.06957	0.12174	0.02609	0.01739	0.06087	0.0087	0.03478	0.08696	0.08696	0.53046	0.46957	0.09566	0.01739
nad3	C-TYPE_Galdieria_maxima_8.1.23_nad3	0.04348	0.01739	0.0087	0.05217	0.01739	0.0087	0.05217	0.06087	0	0.10435	0.14783	0.03478	0.0087	0.17391	0.01739	0.06957	0.03478	0.02609	0.06957	0.05217	0.42609	0.57392	0.05217	0.06087
nad3	C-TYPE_Cyanidium_caldarium_DBV_019_nad3	0.04348	0.0087	0.02609	0.04348	0.01739	0	0.05217	0.04348	0	0.14783	0.13913	0.05217	0.0087	0.14783	0.02609	0.05217	0.06957	0.02609	0.06087	0.03478	0.42609	0.57393	0.06087	0.04348
nad3	C-TYPE_Cyanidioschyzon_merolae_10D_nad3	0.06087	0.01739	0.02609	0.05217	0.03478	0.01739	0.04348	0.04348	0	0.11304	0.13913	0.02609	0.0087	0.13913	0.01739	0.05217	0.06087	0.02609	0.06957	0.05217	0.44348	0.55652	0.04348	0.06956
nad3	C-TYPE_Cyanidiophyceae_sp_Sybil_Cave_nad3	0.06957	0.01739	0.01739	0.04348	0.03478	0.0087	0.05217	0.05217	0	0.04348	0.14783	0.02609	0.02609	0.11304	0.03478	0.05217	0.04348	0.03478	0.06087	0.12174	0.40869	0.59131	0.04348	0.05218
nad3	C-TYPE_Cyanidiophyceae_sp_MX-AZ01_nad3	0.03478	0.01739	0.01739	0.05217	0.01739	0.0087	0.04348	0.05217	0	0.13043	0.13043	0.02609	0.01739	0.17391	0.02609	0.07826	0.05217	0.02609	0.06087	0.03478	0.42608	0.5739	0.04348	0.06087
nad4	OUTGROUP_Porphyra_purpurea_NC_002007_nad4_	0.04318	0.025	0.01591	0.01818	0.01818	0.02955	0.01818	0.06591	0.01136	0.12727	0.16591	0.02045	0.025	0.09318	0.03636	0.1	0.05909	0.02273	0.04091	0.06364	0.42272	0.57727	0.05681	0.04773
nad4	OUTGROUP_Hildenbrandia_rubra_NC_026055_nad4	0.04091	0.02045	0.02045	0.01818	0.01364	0.025	0.025	0.05455	0.01136	0.11364	0.17045	0.02727	0.01591	0.13182	0.03182	0.10455	0.04318	0.02045	0.04318	0.06818	0.40681	0.59318	0.05908	0.04318
nad4	OUTGROUP_Compsopogon_caeruleus_KY083068_nad4	0.05455	0.02273	0.025	0.02273	0.01818	0.02273	0.02045	0.06818	0.01364	0.11364	0.16364	0.03182	0.02955	0.12273	0.02727	0.06818	0.04773	0.02045	0.05227	0.05455	0.41364	0.58638	0.06819	0.04546
nad4	OUTGROUP_Chondrus_crispus_NC_001677_nad4_1	0.04773	0.02273	0.01818	0.01364	0.00682	0.02955	0.02273	0.06364	0.00909	0.12955	0.17955	0.02273	0.02273	0.11591	0.03636	0.09773	0.05227	0.02273	0.04091	0.04545	0.40002	0.60001	0.05455	0.04319
nad4	G-TYPE_Galdieria_sulphuraria_SAG_108.79_nad4	0.01364	0.05227	0.01364	0.01136	0.00227	0.00227	0.06591	0.10909	0.00909	0.14773	0.05682	0.04091	0.125	0.00909	0.02727	0.10682	0.025	0.02955	0.05909	0.09318	0.49772	0.50228	0.10227	0.01363
nad4	G-TYPE_Galdieria_sulphuraria_074W_nad4	0.01136	0.05227	0.01591	0.00909	0.00227	0.00455	0.06364	0.11591	0.00909	0.14318	0.04545	0.04091	0.13636	0.00909	0.025	0.10909	0.02045	0.03409	0.05682	0.09545	0.5	0.49998	0.10227	0.01364
nad4	G-TYPE_Galdieria_phlegrea_DBV_009_nad4	0.01136	0.05455	0.01364	0.00909	0	0.00455	0.06364	0.10909	0.00909	0.12273	0.05682	0.04091	0.13409	0.00909	0.02273	0.11591	0.02045	0.03864	0.05682	0.10682	0.49774	0.50228	0.10455	0.01364
nad4	C-TYPE_Galdieria_maxima_8.1.23_nad4	0.05227	0.025	0.03636	0.01818	0.00682	0.01364	0.02955	0.06136	0.01591	0.16136	0.17273	0.02273	0.01136	0.10227	0.03182	0.08864	0.03409	0.01591	0.05227	0.04773	0.40455	0.59545	0.06364	0.03182
nad4	C-TYPE_Cyanidium_caldarium_DBV_019_nad4	0.04545	0.01136	0.03182	0.02045	0.00909	0.02273	0.02727	0.06136	0.01818	0.15909	0.16136	0.02955	0.00455	0.11364	0.03182	0.09091	0.03409	0.01591	0.05	0.06136	0.40681	0.59318	0.05909	0.04318
nad4	C-TYPE_Cyanidioschyzon_merolae_10D_nad4	0.05	0.02273	0.04091	0.01591	0.00909	0.01818	0.03182	0.06364	0.01136	0.15227	0.17045	0.025	0.01136	0.11364	0.03182	0.07045	0.05	0.01364	0.05682	0.04091	0.41591	0.58409	0.05909	0.03409
nad4	C-TYPE_Cyanidiophyceae_sp_Sybil_Cave_nad4	0.06591	0.02727	0.02273	0.01136	0.01818	0.02727	0.02727	0.07727	0.02727	0.11136	0.16364	0.01364	0.01364	0.08864	0.03864	0.07955	0.04773	0.02045	0.04318	0.075	0.42272	0.57728	0.06818	0.03863
nad4	C-TYPE_Cyanidiophyceae_sp_MX-AZ01_nad4	0.05	0.02273	0.04091	0.02045	0.00909	0.01818	0.025	0.06591	0.01136	0.15455	0.16364	0.025	0.01136	0.10682	0.03182	0.07273	0.04091	0.01591	0.05909	0.05455	0.41136	0.58865	0.05909	0.03863
nad4L	OUTGROUP_Porphyra_purpurea_NC_002007_nad4L	0.07778	0.02222	0.03333	0.01111	0	0.02222	0.03333	0.04444	0	0.16667	0.14444	0.01111	0.05556	0.11111	0	0.1	0.04444	0	0.04444	0.07778	0.36664	0.63334	0.03333	0.03333
nad4L	OUTGROUP_Hildenbrandia_rubra_NC_026055_nad4L	0.05556	0.02222	0.04444	0.02222	0	0.01111	0.03333	0.04444	0	0.15556	0.21111	0.02222	0.03333	0.07778	0	0.11111	0.04444	0.01111	0.03333	0.06667	0.38886	0.61112	0.04444	0.03333
nad4L	OUTGROUP_Compsopogon_caeruleus_KY083068_nad4L	0.07778	0.03333	0.05556	0.03333	0	0.01111	0.03333	0.05556	0	0.21111	0.21111	0.01111	0.01111	0.07778	0	0.05556	0.02222	0.01111	0.03333	0.05556	0.34444	0.65556	0.04444	0.04444
nad4L	OUTGROUP_Chondrus_crispus_NC_001677_nad4L_	0.04444	0.03333	0.04444	0.02222	0	0.02222	0.03333	0.03333	0	0.16667	0.21111	0.01111	0.05556	0.06667	0	0.14444	0.03333	0	0.02222	0.05556	0.39997	0.60001	0.04444	0.04444
nad4L	G-TYPE_Galdieria_sulphuraria_SAG_108.79_nad4L	0.03333	0.04444	0.05556	0.01111	0.03333	0.01111	0.08889	0.12222	0	0.17778	0.06667	0.02222	0.15556	0	0.01111	0.05556	0.01111	0	0.02222	0.07778	0.47777	0.52223	0.06666	0.02222
nad4L	G-TYPE_Galdieria_sulphuraria_074W_nad4L	0.03333	0.03333	0.04444	0.01111	0.02222	0.01111	0.08889	0.13333	0	0.16667	0.06667	0.02222	0.15556	0	0	0.07778	0.01111	0.01111	0.02222	0.08889	0.47776	0.52223	0.05555	0.02222
nad4L	G-TYPE_Galdieria_phlegrea_DBV_009_nad4L	0.03333	0.05556	0.05556	0.02222	0.02222	0.01111	0.08889	0.13333	0	0.18889	0.07778	0.01111	0.15556	0	0	0.04444	0.01111	0	0.02222	0.06667	0.47777	0.52223	0.06667	0.03333
nad4L	C-TYPE_Galdieria_maxima_8.1.23_nad4L	0.06667	0.02222	0.05556	0.02222	0.02222	0.01111	0.03333	0.06667	0	0.14444	0.2	0.02222	0.05556	0.07778	0	0.04444	0.03333	0	0.02222	0.1	0.35554	0.64445	0.04444	0.03333
nad4L	C-TYPE_Cyanidium_caldarium_DBV_019_nad4L	0.05556	0.03333	0.05556	0.02222	0	0.01111	0.03333	0.05556	0	0.21111	0.2	0.02222	0.03333	0.06667	0	0.11111	0	0	0.02222	0.06667	0.36666	0.63334	0.05555	0.03333
nad4L	C-TYPE_Cyanidioschyzon_merolae_10D_nad4L	0.06667	0.02222	0.05556	0.02222	0.02222	0.01111	0.03333	0.06667	0	0.18889	0.18889	0.02222	0.02222	0.08889	0	0.04444	0.02222	0	0.02222	0.1	0.34443	0.65556	0.04444	0.03333
nad4L	C-TYPE_Cyanidiophyceae_sp_Sybil_Cave_nad4L	0.06667	0.03333	0.05556	0.02222	0	0.01111	0.03333	0.06667	0	0.18889	0.16667	0.02222	0.05556	0.06667	0	0.05556	0.02222	0.01111	0.03333	0.08889	0.35555	0.64446	0.05555	0.03333
nad4L	C-TYPE_Cyanidiophyceae_sp_MX-AZ01_nad4L	0.06667	0.02222	0.05556	0.02222	0.02222	0.01111	0.03333	0.06667	0	0.18889	0.17778	0.02222	0.02222	0.08889	0	0.04444	0.03333	0	0.02222	0.1	0.35554	0.64445	0.04444	0.03333
nad5	OUTGROUP_Porphyra_purpurea_NC_002007_nad5_	0.05829	0.02186	0.04736	0.02186	0.01821	0.02004	0.02368	0.07286	0.01639	0.09472	0.14572	0.0255	0.02368	0.09472	0.02914	0.08925	0.06375	0.01821	0.04189	0.07286	0.46265	0.53734	0.06375	0.0419
nad5	OUTGROUP_Hildenbrandia_rubra_NC_026055_nad5	0.05647	0.01821	0.03279	0.0255	0.01639	0.03279	0.01821	0.07468	0.02186	0.08743	0.15665	0.03279	0.0255	0.11293	0.03461	0.08925	0.051	0.01639	0.04189	0.05464	0.45536	0.54462	0.07286	0.05829
nad5	OUTGROUP_Compsopogon_caeruleus_KY083068_nad5	0.05647	0.01639	0.03461	0.0255	0.01457	0.02004	0.0255	0.06375	0.01821	0.10747	0.15483	0.03643	0.02368	0.10565	0.03097	0.08015	0.05282	0.01821	0.04372	0.07104	0.43169	0.56832	0.07103	0.04554
nad5	OUTGROUP_Chondrus_crispus_NC_001677_nad5_1	0.051	0.02186	0.03097	0.02368	0.01275	0.02186	0.02368	0.0674	0.02004	0.08561	0.16029	0.02914	0.03097	0.11475	0.02914	0.08743	0.06375	0.02368	0.03825	0.06375	0.44081	0.55919	0.07104	0.04554
nad5	G-TYPE_Galdieria_sulphuraria_SAG_108.79_nad5	0.02004	0.04918	0.01821	0.01093	0.00546	0.01457	0.09107	0.13661	0.00729	0.13479	0.03825	0.07286	0.102	0.00546	0.00729	0.102	0.01639	0.02186	0.04007	0.10565	0.56464	0.43534	0.12933	0.0255
nad5	G-TYPE_Galdieria_sulphuraria_074W_nad5	0.01821	0.06922	0.01821	0.01093	0.00911	0.01275	0.10565	0.13843	0.00729	0.1275	0.03279	0.05647	0.10018	0.00546	0.00546	0.09107	0.01457	0.02914	0.03825	0.10929	0.57195	0.42803	0.13298	0.02368
nad5	G-TYPE_Galdieria_phlegrea_DBV_009_nad5	0.01821	0.0674	0.02186	0.01093	0.00911	0.01093	0.10383	0.13115	0.00729	0.12386	0.03825	0.06193	0.102	0.00546	0.00546	0.09107	0.01639	0.02186	0.03825	0.11475	0.57014	0.42985	0.13662	0.02186
nad5	C-TYPE_Galdieria_maxima_8.1.23_nad5	0.06375	0.01639	0.03643	0.02368	0.01093	0.01275	0.02368	0.06557	0.02004	0.14936	0.12204	0.04007	0.02368	0.11111	0.02186	0.09107	0.03643	0.01457	0.04918	0.0674	0.42622	0.57377	0.0765	0.03643
nad5	C-TYPE_Cyanidium_caldarium_DBV_019_nad5	0.05282	0.01639	0.03461	0.0255	0.02004	0.01457	0.02004	0.07286	0.01821	0.12568	0.14936	0.03461	0.01275	0.12568	0.02368	0.0765	0.051	0.01457	0.05464	0.05647	0.43897	0.56101	0.06921	0.04007
nad5	C-TYPE_Cyanidioschyzon_merolae_10D_nad5	0.06193	0.01821	0.03643	0.0255	0.01821	0.01457	0.02004	0.06375	0.01457	0.15301	0.13479	0.03825	0.01821	0.10565	0.03097	0.08743	0.04554	0.01457	0.04918	0.04918	0.43168	0.56831	0.07103	0.04007
nad5	C-TYPE_Cyanidiophyceae_sp_Sybil_Cave_nad5	0.09836	0.02368	0.02914	0.0255	0.01457	0.01457	0.02004	0.08379	0.02368	0.07104	0.14208	0.0255	0.03279	0.08561	0.03279	0.08197	0.07104	0.01821	0.04372	0.06193	0.4572	0.54281	0.07286	0.04007
nad5	C-TYPE_Cyanidiophyceae_sp_MX-AZ01_nad5	0.05829	0.02186	0.03825	0.02368	0.01639	0.01821	0.02186	0.06193	0.01821	0.16211	0.1184	0.03643	0.01275	0.11293	0.02368	0.0929	0.04189	0.01275	0.04189	0.06557	0.4335	0.56648	0.0765	0.04189
nad6	OUTGROUP_Porphyra_purpurea_NC_002007_nad6_	0.06173	0.00617	0.04938	0.00617	0.01852	0.03704	0.01852	0.03704	0.00617	0.11728	0.2037	0.02469	0.02469	0.08025	0.00617	0.09877	0.05556	0.01235	0.03086	0.10494	0.38889	0.61111	0.03703	0.04321
nad6	OUTGROUP_Hildenbrandia_rubra_NC_026055_nad6	0.04938	0.01235	0.03704	0	0.01235	0.01852	0.01852	0.03704	0.01235	0.10494	0.23457	0.03704	0.03086	0.08025	0.00617	0.12346	0.02469	0.01235	0.03086	0.11728	0.36422	0.6358	0.06174	0.01852
nad6	OUTGROUP_Compsopogon_caeruleus_KY083068_nad6	0.04938	0.00617	0.04938	0.01852	0.01852	0.01852	0.02469	0.03704	0.00617	0.11111	0.20988	0.02469	0.03086	0.09259	0.01852	0.10494	0.03086	0.00617	0.05556	0.08642	0.39506	0.60493	0.03703	0.03704
nad6	OUTGROUP_Chondrus_crispus_NC_001677_nad6_1	0.06173	0.00617	0.06173	0.00617	0.01235	0.02469	0.01235	0.04938	0.01852	0.12346	0.19753	0.02469	0.03704	0.10494	0.01235	0.0679	0.04321	0.01235	0.01852	0.10494	0.34568	0.65434	0.04938	0.03086
nad6	G-TYPE_Galdieria_sulphuraria_SAG_108.79_nad6	0.03086	0.03704	0.01235	0.00617	0.00617	0.00617	0.12346	0.11111	0	0.16667	0.04938	0.0679	0.10494	0.01852	0.00617	0.04321	0	0.03086	0.03704	0.14198	0.45062	0.54938	0.10494	0.01234
nad6	G-TYPE_Galdieria_sulphuraria_074W_nad6	0.02469	0.06173	0.01235	0	0.00617	0.00617	0.12346	0.12346	0	0.14815	0.04938	0.05556	0.12963	0.01852	0	0.03086	0	0.03086	0.03086	0.14815	0.45062	0.54938	0.11729	0.00617
nad6	G-TYPE_Galdieria_phlegrea_DBV_009_nad6	0.05556	0.0679	0.01235	0.01235	0.00617	0.00617	0.10494	0.09259	0	0.16049	0.04938	0.05556	0.09877	0.01852	0	0.03704	0.00617	0.03704	0.03086	0.14815	0.4321	0.56791	0.12346	0.01852
nad6	C-TYPE_Galdieria_maxima_8.1.23_nad6	0.05556	0.01852	0.04321	0.01235	0.01852	0.03086	0.02469	0.03086	0.00617	0.17284	0.14815	0.03086	0.03704	0.08642	0	0.08025	0.04938	0.00617	0.05556	0.09259	0.40123	0.59877	0.05555	0.04321
nad6	C-TYPE_Cyanidium_caldarium_DBV_019_nad6	0.04938	0.02469	0.04321	0.01852	0	0.03086	0.02469	0.04321	0	0.10494	0.19136	0.01235	0.01852	0.12963	0.01235	0.08025	0.02469	0.00617	0.06173	0.12346	0.3642	0.63581	0.03704	0.04938
nad6	C-TYPE_Cyanidioschyzon_merolae_10D_nad6	0.07407	0.01852	0.06173	0.01235	0.00617	0.03704	0.02469	0.03704	0.00617	0.18519	0.16049	0.01852	0.02469	0.07407	0	0.08025	0.02469	0.00617	0.05556	0.09259	0.38273	0.61727	0.04321	0.04939
nad6	C-TYPE_Cyanidiophyceae_sp_Sybil_Cave_nad6	0.08642	0.02469	0.04321	0.01235	0.01852	0.02469	0.02469	0.07407	0.01235	0.12346	0.17284	0.00617	0.03086	0.07407	0.02469	0.07407	0.02469	0.00617	0.03704	0.10494	0.37654	0.62345	0.04321	0.03704
nad6	C-TYPE_Cyanidiophyceae_sp_MX-AZ01_nad6	0.04938	0.01852	0.05556	0	0.00617	0.03086	0.01852	0.04321	0.00617	0.17901	0.16049	0.02469	0.03086	0.09259	0	0.08642	0.03704	0.00617	0.0679	0.08642	0.39506	0.60492	0.04938	0.03086
rpl14	C-TYPE_Galdieria_maxima_8.1.23_rpl14_5spp	0.01575	0.0315	0.09449	0.0315	0.00787	0.00787	0	0.06299	0	0.09449	0.09449	0.14961	0.00787	0.06299	0.02362	0.10236	0.04724	0	0.03937	0.12598	0.5748	0.42519	0.18111	0.03937
rpl14	C-TYPE_Cyanidium_caldarium_DBV_019_rpl14_5spp	0.0315	0.06299	0.07087	0.03937	0.00787	0.0315	0.01575	0.05512	0	0.11811	0.09449	0.11811	0.00787	0.06299	0.00787	0.09449	0.0315	0.00787	0.02362	0.11811	0.55119	0.44881	0.1811	0.07087
rpl14	C-TYPE_Cyanidioschyzon_merolae_10D_rpl14_5spp	0.03937	0.06299	0.07874	0.0315	0.00787	0	0.01575	0.06299	0.01575	0.11811	0.10236	0.12598	0.01575	0.0315	0.01575	0.09449	0.05512	0.00787	0.04724	0.07087	0.59842	0.40158	0.20472	0.0315
rpl14	C-TYPE_Cyanidiophyceae_sp_Sybil_Cave_rpl14_5spp	0.03937	0.07874	0.05512	0.02362	0.01575	0.01575	0.03937	0.09449	0.0315	0.0315	0.07087	0.07087	0.02362	0.00787	0.05512	0.11811	0.07874	0.00787	0.02362	0.11811	0.64568	0.35433	0.18111	0.03937
rpl14	C-TYPE_Cyanidiophyceae_sp_MX-AZ01_rpl14_5spp	0.02362	0.03937	0.13386	0.0315	0.01575	0.00787	0	0.07087	0	0.09449	0.09449	0.11024	0.00787	0.05512	0.02362	0.06299	0.06299	0.00787	0.0315	0.12598	0.56694	0.43306	0.14961	0.03937
rpl16	OUTGROUP_Porphyra_purpurea_NC_002007_rpl16	0.0625	0.05469	0.03906	0	0.01562	0.0625	0.03906	0.0625	0.01562	0.07031	0.125	0.15625	0.02344	0.03125	0.04688	0.07031	0.03906	0.00781	0.03906	0.03906	0.59373	0.40625	0.22656	0.0625
rpl16	OUTGROUP_Hildenbrandia_rubra_NC_026055_rpl	0.02344	0.07031	0.02344	0.00781	0.00781	0.02344	0.03906	0.05469	0.03125	0.09375	0.08594	0.14844	0.02344	0.07812	0.03906	0.08594	0.0625	0.01562	0.03906	0.04688	0.59375	0.40625	0.25	0.03125
rpl16	OUTGROUP_Chondrus_crispus_NC_001677_rpl16_	0.02344	0.0625	0.04688	0	0	0.02344	0.04688	0.0625	0.03125	0.07812	0.13281	0.13281	0.01562	0.08594	0.03125	0.11719	0.04688	0.00781	0.00781	0.04688	0.57814	0.42187	0.22656	0.02344
rpl16	C-TYPE_Galdieria_maxima_8.1.23_rpl16_8spp	0.03125	0.03125	0.05469	0.00781	0.02344	0.03125	0.03125	0.07031	0.01562	0.08594	0.11719	0.14062	0.00781	0.04688	0.01562	0.10156	0.07812	0.00781	0.03906	0.0625	0.62498	0.375	0.18749	0.03906
rpl16	C-TYPE_Cyanidium_caldarium_DBV_019_rpl16_8spp	0.02344	0.07812	0.03906	0	0.00781	0.02344	0.03906	0.08594	0.02344	0.10156	0.10156	0.10156	0.02344	0.07031	0.03125	0.08594	0.04688	0.01562	0.02344	0.07812	0.55469	0.4453	0.20312	0.02344
rpl16	C-TYPE_Cyanidioschyzon_merolae_10D_rpl16_8spp	0.03906	0.0625	0.05469	0.01562	0	0.01562	0.03906	0.07812	0.01562	0.10938	0.10938	0.125	0.01562	0.05469	0.02344	0.11719	0.05469	0.00781	0.00781	0.05469	0.58592	0.41407	0.20312	0.03124
rpl16	C-TYPE_Cyanidiophyceae_sp_Sybil_Cave_rpl16_8spp	0.05469	0.10156	0.05469	0.00781	0	0.04688	0.05469	0.0625	0.01562	0.03125	0.08594	0.07812	0.03125	0.02344	0.04688	0.07031	0.09375	0.01562	0.05469	0.07031	0.64062	0.35938	0.1953	0.05469
rpl16	C-TYPE_Cyanidiophyceae_sp_MX-AZ01_rpl16_8spp	0.05469	0.0625	0.05469	0.02344	0.01562	0.02344	0.02344	0.08594	0.01562	0.09375	0.125	0.11719	0.00781	0.04688	0.03125	0.10938	0.00781	0.00781	0.03906	0.05469	0.57813	0.42188	0.19531	0.04688
rpl20	OUTGROUP_Porphyra_purpurea_NC_002007_rpl20	0.01639	0.06557	0.08197	0.01639	0.01639	0.01639	0.04918	0.01639	0.04918	0.06557	0.04918	0.14754	0	0.08197	0	0.08197	0.08197	0.01639	0.11475	0.03279	0.73769	0.26229	0.26229	0.03278
rpl20	OUTGROUP_Chondrus_crispus_NC_001677_rpl20_	0.03279	0.06557	0.09836	0	0	0.06557	0.03279	0.03279	0	0.06557	0.14754	0.13115	0	0.08197	0	0.11475	0.03279	0	0.04918	0.04918	0.62295	0.37705	0.19672	0.06557
rpl20	C-TYPE_Galdieria_maxima_8.1.23_rpl20_7spp	0.01639	0.06557	0.11475	0.03279	0.01639	0.01639	0.01639	0	0.01639	0.11475	0.14754	0.13115	0.01639	0.11475	0	0.08197	0	0	0.03279	0.06557	0.52458	0.47539	0.21311	0.04918
rpl20	C-TYPE_Cyanidium_caldarium_DBV_019_rpl20_7spp	0.01639	0.09836	0.06557	0	0	0	0.03279	0.01639	0	0.08197	0.18033	0.13115	0.01639	0.08197	0	0.09836	0.01639	0.01639	0.04918	0.09836	0.50819	0.4918	0.22951	0
rpl20	C-TYPE_Cyanidioschyzon_merolae_10D_rpl20_7spp	0.03279	0.03279	0.09836	0.01639	0.01639	0.03279	0.03279	0	0	0.16393	0.11475	0.19672	0.01639	0.09836	0	0.08197	0.01639	0	0.01639	0.03279	0.54098	0.45901	0.22951	0.04918
rpl20	C-TYPE_Cyanidiophyceae_sp_Sybil_Cave_rpl20_7spp	0.03279	0.13115	0.04918	0	0	0.03279	0.06557	0	0.03279	0.06557	0.18033	0.06557	0.01639	0.03279	0.03279	0.13115	0.04918	0.01639	0.01639	0.04918	0.57377	0.42623	0.22951	0.03279
rpl20	C-TYPE_Cyanidiophyceae_sp_MX-AZ01_rpl20_7spp	0.01639	0.11475	0.14754	0.01639	0	0.01639	0.01639	0	0.01639	0.13115	0.16393	0.13115	0.03279	0.09836	0	0.04918	0	0	0.01639	0.03279	0.52457	0.47541	0.26229	0.03278
rpl5	C-TYPE_Galdieria_maxima_8.1.23_rpl5_5spp	0.01333	0.02667	0.13333	0.02667	0.01333	0.04	0.03333	0.01333	0.00667	0.12667	0.12667	0.09333	0.02	0.1	0.00667	0.08	0.04	0.00667	0.08	0.01333	0.58666	0.41334	0.12667	0.06667
rpl5	C-TYPE_Cyanidium_caldarium_DBV_019_rpl5_5spp	0	0.02	0.06667	0.04	0.03333	0.02	0.05333	0	0.01333	0.07333	0.17333	0.10667	0.00667	0.10667	0.02667	0.08667	0.02667	0.00667	0.04667	0.09333	0.51334	0.48667	0.14	0.06
rpl5	C-TYPE_Cyanidioschyzon_merolae_10D_rpl5_5spp	0.02667	0.02	0.12	0.04667	0.02667	0.02667	0.00667	0.00667	0.00667	0.1	0.18	0.09333	0.01333	0.06667	0.02	0.1	0.02	0.00667	0.1	0.01333	0.57335	0.42667	0.12	0.07334
rpl5	C-TYPE_Cyanidiophyceae_sp_Sybil_Cave_rpl5_5spp	0.08	0.06	0.05333	0.03333	0.02667	0.04	0.04667	0.01333	0.02	0.04	0.11333	0.06667	0.04	0.06	0.05333	0.09333	0.03333	0.00667	0.06	0.06	0.54666	0.45333	0.14667	0.07333
rpl5	C-TYPE_Cyanidiophyceae_sp_MX-AZ01_rpl5_5spp	0.00667	0.02	0.14667	0.03333	0.01333	0.04667	0.00667	0.00667	0	0.10667	0.16	0.11333	0.02	0.05333	0.01333	0.06667	0.04667	0.01333	0.08	0.04667	0.58001	0.42	0.13333	0.08
rps11	OUTGROUP_Porphyra_purpurea_NC_002007_rps11	0.0367	0.04587	0.08257	0.01835	0.01835	0.01835	0.01835	0.06422	0.02752	0.10092	0.09174	0.12844	0	0.07339	0.02752	0.10092	0.06422	0.01835	0.02752	0.0367	0.61468	0.38532	0.20183	0.0367
rps11	OUTGROUP_Hildenbrandia_rubra_NC_026055_rps11	0.01835	0.04587	0.08257	0.01835	0.00917	0.0367	0	0.05505	0.02752	0.05505	0.11927	0.11009	0	0.07339	0.02752	0.15596	0.10092	0	0.01835	0.04587	0.66055	0.33945	0.18348	0.05505
rps11	OUTGROUP_Chondrus_crispus_NC_001677_rps11_	0.00917	0.01835	0.09174	0.00917	0.00917	0.0367	0	0.04587	0.02752	0.14679	0.09174	0.15596	0	0.02752	0.02752	0.10092	0.08257	0.01835	0.04587	0.05505	0.62384	0.37614	0.20183	0.04587
rps11	C-TYPE_Galdieria_maxima_8.1.23_rps11_8spp	0.04587	0.07339	0.05505	0.04587	0.01835	0	0.0367	0.08257	0.04587	0.11009	0.07339	0.09174	0.01835	0.0367	0.01835	0.07339	0.04587	0.00917	0	0.11927	0.5688	0.43119	0.211	0.04587
rps11	C-TYPE_Cyanidium_caldarium_DBV_019_rps11_8spp	0.0367	0.06422	0.06422	0.02752	0.01835	0.01835	0.02752	0.08257	0.00917	0.08257	0.07339	0.09174	0.00917	0.07339	0.01835	0.11009	0.04587	0	0.01835	0.12844	0.57797	0.42201	0.16513	0.04587
rps11	C-TYPE_Cyanidioschyzon_merolae_10D_rps11_8spp	0.02752	0.0367	0.09174	0.0367	0.00917	0.00917	0.01835	0.10092	0.02752	0.12844	0.10092	0.11927	0.01835	0.0367	0.01835	0.07339	0.05505	0.00917	0.00917	0.07339	0.58715	0.41284	0.18349	0.04587
rps11	C-TYPE_Cyanidiophyceae_sp_Sybil_Cave_rps11_8spp	0.06422	0.10092	0.07339	0.02752	0.02752	0	0.01835	0.10092	0.02752	0.06422	0.08257	0.05505	0.00917	0.02752	0.0367	0.11009	0.06422	0.00917	0.00917	0.09174	0.61467	0.38531	0.18349	0.02752
rps11	C-TYPE_Cyanidiophyceae_sp_MX-AZ01_rps11_8spp	0.04587	0.06422	0.07339	0.04587	0.01835	0	0.01835	0.08257	0.02752	0.06422	0.11927	0.09174	0.01835	0.0367	0.01835	0.08257	0.04587	0.00917	0.00917	0.12844	0.55962	0.44037	0.18348	0.04587
rps12	OUTGROUP_Porphyra_purpurea_NC_002007_rps12	0.03361	0.09244	0.05042	0.02521	0.0084	0.02521	0.02521	0.09244	0.02521	0.06723	0.06723	0.12605	0.01681	0	0.06723	0.06723	0.05882	0	0.04202	0.10924	0.63866	0.36135	0.2437	0.05042
rps12	OUTGROUP_Hildenbrandia_rubra_NC_026055_rps12	0.04202	0.10084	0.05042	0.01681	0.01681	0.03361	0.03361	0.05042	0.02521	0.03361	0.06723	0.13445	0.0084	0.01681	0.07563	0.10084	0.0084	0	0.04202	0.14286	0.61344	0.38656	0.2605	0.05042
rps12	OUTGROUP_Chondrus_crispus_NC_001677_rps12_	0.03361	0.05882	0.02521	0.01681	0.01681	0.04202	0.02521	0.08403	0.03361	0.05882	0.08403	0.15126	0.01681	0.01681	0.06723	0.08403	0.05882	0	0.04202	0.08403	0.63865	0.36134	0.24369	0.05883
rps12	C-TYPE_Galdieria_maxima_8.1.23_rps12_8spp	0.04202	0.06723	0.06723	0.01681	0.0084	0.02521	0.03361	0.06723	0.02521	0.05882	0.11765	0.17647	0.01681	0.0084	0.05882	0.06723	0.04202	0	0.02521	0.07563	0.62186	0.37815	0.26891	0.04202
rps12	C-TYPE_Cyanidium_caldarium_DBV_019_rps12_8spp	0.01681	0.07563	0.07563	0.01681	0.0084	0.05042	0.01681	0.07563	0.03361	0.06723	0.10084	0.16807	0.0084	0.0084	0.05042	0.05882	0.07563	0	0.03361	0.05882	0.68907	0.31092	0.27731	0.06723
rps12	C-TYPE_Cyanidioschyzon_merolae_10D_rps12_8spp	0.06723	0.08403	0.05882	0.02521	0.0084	0.02521	0.02521	0.05882	0.02521	0.10084	0.09244	0.17647	0.0084	0.0084	0.05042	0.04202	0.05042	0	0.02521	0.06723	0.60503	0.39496	0.28571	0.05042
rps12	C-TYPE_Cyanidiophyceae_sp_Sybil_Cave_rps12_8spp	0.05882	0.10924	0.02521	0.01681	0.0084	0.05882	0.02521	0.08403	0.02521	0.05042	0.08403	0.13445	0.02521	0.0084	0.05042	0.09244	0.03361	0	0.02521	0.08403	0.63864	0.36133	0.2689	0.07563
rps12	C-TYPE_Cyanidiophyceae_sp_MX-AZ01_rps12_8spp	0.04202	0.10084	0.05882	0.01681	0.0084	0.02521	0.02521	0.06723	0.02521	0.04202	0.10084	0.15126	0.01681	0.0084	0.05882	0.08403	0.05042	0	0.02521	0.09244	0.63865	0.36135	0.27731	0.04202
rps14	C-TYPE_Galdieria_maxima_8.1.23_rps14_5spp	0.01163	0.15116	0.06977	0.01163	0.02326	0.01163	0.02326	0	0.02326	0.12791	0.06977	0.10465	0.02326	0.09302	0.02326	0.0814	0.02326	0.01163	0.06977	0.04651	0.59305	0.40699	0.27907	0.02326
rps14	C-TYPE_Cyanidium_caldarium_DBV_019_rps14_5spp	0.01163	0.09302	0.04651	0.03488	0.01163	0.03488	0.02326	0.04651	0.03488	0.12791	0.12791	0.17442	0.02326	0.04651	0.01163	0.05814	0.01163	0.01163	0.04651	0.02326	0.61627	0.38374	0.30232	0.06976
rps14	C-TYPE_Cyanidioschyzon_merolae_10D_rps14_5spp	0.03488	0.0814	0.06977	0.01163	0.01163	0.03488	0.03488	0.01163	0.03488	0.10465	0.0814	0.12791	0.02326	0.06977	0.02326	0.0814	0.02326	0	0.06977	0.06977	0.59304	0.40699	0.24419	0.04651
rps14	C-TYPE_Cyanidiophyceae_sp_Sybil_Cave_rps14_5spp	0.03488	0.15116	0.02326	0.04651	0.02326	0.03488	0.04651	0.05814	0.01163	0.04651	0.09302	0.10465	0.01163	0	0.01163	0.12791	0.03488	0	0.03488	0.10465	0.69767	0.30232	0.26744	0.08139
rps14	C-TYPE_Cyanidiophyceae_sp_MX-AZ01_rps14_5spp	0.01163	0.10465	0.09302	0.02326	0.01163	0.02326	0.03488	0	0.03488	0.0814	0.06977	0.12791	0.01163	0.10465	0.01163	0.06977	0.05814	0.01163	0.06977	0.04651	0.65117	0.34885	0.26744	0.04652
rps3	OUTGROUP_Porphyra_purpurea_NC_002007_rps3_	0.02538	0.04569	0.07107	0	0.01523	0.06599	0.03046	0.06599	0.0203	0.07107	0.09645	0.12183	0.0203	0.06091	0.03553	0.06599	0.06599	0.01523	0.04569	0.06091	0.61423	0.38578	0.18782	0.06599
rps3	OUTGROUP_Hildenbrandia_rubra_NC_026055_rps3	0.02538	0.04061	0.11168	0.02538	0.01015	0.04061	0.01523	0.05584	0.01015	0.04569	0.13198	0.12183	0.01015	0.04569	0.04061	0.06091	0.05584	0.03553	0.06599	0.05076	0.61422	0.38579	0.17259	0.06599
rps3	OUTGROUP_Compsopogon_caeruleus_KY083068_rps3	0.02538	0.04061	0.08629	0.01015	0.0203	0.0203	0.01523	0.05584	0.01015	0.1269	0.10152	0.11168	0.03046	0.07107	0.03553	0.08122	0.04569	0.01523	0.05584	0.04061	0.5533	0.4467	0.16244	0.03045
rps3	OUTGROUP_Chondrus_crispus_NC_001677_rps3_9	0.01015	0.0203	0.09645	0.01015	0.01523	0.04569	0.02538	0.04569	0.0203	0.08122	0.10152	0.10152	0.0203	0.09645	0.02538	0.09645	0.06091	0.02538	0.04569	0.05584	0.58376	0.41624	0.14212	0.05584
rps3	C-TYPE_Galdieria_maxima_8.1.23_rps3_9spp	0.00508	0.02538	0.07107	0.03553	0.01015	0.02538	0.03046	0.04569	0.03046	0.08629	0.14213	0.11675	0.0203	0.05584	0.01523	0.05584	0.06599	0.02538	0.08629	0.05076	0.59899	0.40101	0.17259	0.06091
rps3	C-TYPE_Cyanidium_caldarium_DBV_019_rps3_9spp	0.0203	0.02538	0.08629	0.01523	0.0203	0.03046	0.04061	0.06599	0.0203	0.10152	0.12183	0.07107	0.01523	0.10152	0.0203	0.08122	0.03046	0.01523	0.06599	0.05076	0.5533	0.44669	0.11675	0.04569
rps3	C-TYPE_Cyanidioschyzon_merolae_10D_rps3_9spp	0.00508	0.04569	0.09137	0.04061	0.01523	0.03046	0.04061	0.04061	0.02538	0.1066	0.13198	0.08629	0.00508	0.05584	0.0203	0.05584	0.05584	0.02538	0.07614	0.04569	0.60407	0.39595	0.15736	0.07107
rps3	C-TYPE_Cyanidiophyceae_sp_Sybil_Cave_rps3_9spp	0.05584	0.07107	0.04061	0.03046	0.0203	0.03553	0.07614	0.09137	0.03046	0.07614	0.08629	0.03553	0.02538	0.04569	0.02538	0.07107	0.05076	0.0203	0.06599	0.04569	0.61929	0.38071	0.13706	0.06599
rps3	C-TYPE_Cyanidiophyceae_sp_MX-AZ01_rps3_9spp	0.00508	0.02538	0.06599	0.03553	0.01523	0.0203	0.04569	0.05076	0.03553	0.09645	0.13198	0.09645	0.01523	0.07107	0.0203	0.05584	0.05584	0.03553	0.08122	0.04061	0.58376	0.41625	0.15736	0.05583
rps4	C-TYPE_Galdieria_maxima_8.1.23_rps4_5spp	0.01282	0.03205	0.11538	0.03846	0.00641	0.0641	0.03846	0.00641	0.02564	0.10897	0.10897	0.13462	0.00641	0.08333	0.01282	0.05128	0.04487	0.01282	0.0641	0.03205	0.62178	0.37819	0.19231	0.10256
rps4	C-TYPE_Cyanidium_caldarium_DBV_019_rps4_5spp	0.00641	0.01923	0.10897	0.02564	0	0.03846	0.03205	0.00641	0.02564	0.16667	0.10897	0.17949	0.01282	0.03846	0.01282	0.09615	0.04487	0.00641	0.05128	0.01923	0.62819	0.37179	0.22436	0.0641
rps4	C-TYPE_Cyanidioschyzon_merolae_10D_rps4_5spp	0.02564	0.03205	0.11538	0.01923	0	0.05128	0.02564	0	0.04487	0.09615	0.11538	0.14103	0.00641	0.07692	0.01923	0.05128	0.03846	0.00641	0.07692	0.05769	0.59614	0.40383	0.21795	0.07051
rps4	C-TYPE_Cyanidiophyceae_sp_Sybil_Cave_rps4_5spp	0.05128	0.07692	0.05769	0.03205	0.01282	0.04487	0.04487	0.0641	0.01923	0.04487	0.10256	0.09615	0.02564	0.01923	0.02564	0.08333	0.02564	0.01282	0.05769	0.10256	0.61536	0.3846	0.1923	0.07692
rps4	C-TYPE_Cyanidiophyceae_sp_MX-AZ01_rps4_5spp	0.01923	0.04487	0.08974	0.05128	0.00641	0.05769	0.03205	0	0.03846	0.11538	0.11538	0.10897	0.00641	0.07692	0.01282	0.08974	0.03205	0.00641	0.0641	0.03205	0.61536	0.3846	0.1923	0.10897
sdhB	OUTGROUP_Porphyra_purpurea_NC_002007_sdhB_	0.05983	0.05128	0.06838	0.04274	0.05556	0.02564	0.03419	0.03846	0.02137	0.09402	0.09402	0.08547	0.02137	0.02991	0.06838	0.09402	0.03846	0.02137	0.04274	0.01282	0.59831	0.40172	0.15812	0.06838
sdhB	OUTGROUP_Hildenbrandia_rubra_sdhB_8spp	0.03419	0.0641	0.05983	0.03846	0.05128	0.03419	0.03846	0.04274	0.01709	0.08547	0.10256	0.06838	0.02991	0.02991	0.05983	0.11111	0.02991	0.02564	0.04701	0.02991	0.60256	0.39742	0.14957	0.07265
sdhB	OUTGROUP_Chondrus_crispus_NC_001677_sdhB_8	0.03846	0.05128	0.09402	0.04701	0.05556	0.03419	0.02137	0.03419	0.00855	0.11538	0.10684	0.0641	0.01709	0.03419	0.05983	0.10256	0.04274	0.02564	0.03846	0.00855	0.59403	0.40598	0.12393	0.0812
sdhB	C-TYPE_Galdieria_maxima_8.1.23_sdhB_8spp	0.03846	0.05128	0.0812	0.04701	0.05556	0.03419	0.02564	0.02991	0.02564	0.08974	0.11966	0.08547	0.00855	0.02564	0.04701	0.07692	0.02991	0.02564	0.05983	0.04274	0.60256	0.39744	0.16239	0.0812
sdhB	C-TYPE_Cyanidium_caldarium_DBV_019_sdhB_8spp	0.03846	0.04701	0.0641	0.05983	0.05983	0.02991	0.02137	0.02991	0.01709	0.0812	0.13675	0.08974	0.00855	0.02137	0.03846	0.08547	0.03846	0.02564	0.05983	0.04701	0.60255	0.39744	0.15384	0.08974
sdhB	C-TYPE_Cyanidioschyzon_merolae_10D_sdhB_8spp	0.04274	0.05556	0.0812	0.05128	0.05556	0.02991	0.02564	0.03846	0.02564	0.11111	0.09829	0.0641	0.01709	0.02137	0.05128	0.0812	0.03846	0.02564	0.0641	0.02137	0.61111	0.38889	0.1453	0.08119
sdhB	C-TYPE_Cyanidiophyceae_sp_Sybil_Cave_sdhB_8spp	0.06838	0.05556	0.06838	0.05128	0.05556	0.03846	0.02137	0.04701	0.02991	0.09402	0.09402	0.07265	0.01282	0.02137	0.05983	0.07265	0.03419	0.02564	0.04701	0.02991	0.59403	0.40599	0.15812	0.08974
sdhB	C-TYPE_Cyanidiophyceae_sp_MX-AZ01_sdhB_8spp	0.05128	0.05128	0.07265	0.05556	0.05128	0.02564	0.02991	0.03419	0.01709	0.10256	0.11111	0.07692	0.01282	0.02564	0.04701	0.0812	0.04274	0.02564	0.0641	0.02137	0.60256	0.39743	0.14529	0.0812
sdhC	OUTGROUP_Porphyra_purpurea_NC_002007_sdhC_	0.03125	0.04688	0.04688	0	0	0.01562	0	0.03125	0.04688	0.1875	0.10938	0.03125	0.01562	0.07812	0.07812	0.14062	0.04688	0.03125	0.01562	0.04688	0.42188	0.57812	0.12501	0.01562
sdhC	OUTGROUP_Hildenbrandia_rubra_NC_026055_sdhC	0.01562	0.0625	0.03125	0	0.04688	0.03125	0	0.0625	0.04688	0.04688	0.1875	0.03125	0	0.10938	0.04688	0.10938	0.0625	0.01562	0.03125	0.0625	0.51564	0.48438	0.14063	0.03125
sdhC	OUTGROUP_Compsopogon_caeruleus_KY083068_sdhC	0	0.03125	0.03125	0	0.01562	0.03125	0	0.03125	0.07812	0.1875	0.17188	0.04688	0.01562	0.09375	0.04688	0.10938	0.03125	0	0.0625	0.01562	0.46875	0.53125	0.15625	0.03125
sdhC	OUTGROUP_Chondrus_crispus_NC_001677_sdhC_1	0.03125	0.04688	0.03125	0	0	0.01562	0	0.04688	0.04688	0.15625	0.15625	0	0	0.15625	0.04688	0.10938	0.0625	0.03125	0.03125	0.03125	0.39064	0.60938	0.09376	0.01562
sdhC	G-TYPE_Galdieria_sulphuraria_SAG_108.79_sdhC	0.01562	0.09375	0.04688	0	0.03125	0.01562	0.07812	0.09375	0.01562	0.23438	0.07812	0.0625	0.04688	0	0.01562	0.04688	0.01562	0.01562	0.01562	0.07812	0.51561	0.48436	0.17187	0.01562
sdhC	G-TYPE_Galdieria_sulphuraria_074W_sdhC	0.01562	0.10938	0.04688	0	0.03125	0	0.07812	0.09375	0.01562	0.20312	0.01562	0.04688	0.10938	0	0	0.07812	0.01562	0.01562	0.01562	0.10938	0.53124	0.46874	0.17188	0
sdhC	G-TYPE_Galdieria_phlegrea_DBV_009_sdhC	0.01562	0.07812	0.03125	0	0	0	0.09375	0.0625	0.01562	0.14062	0.01562	0.0625	0.125	0	0	0.09375	0.01562	0.03125	0.04688	0.17188	0.49999	0.49999	0.15624	0
sdhC	C-TYPE_Galdieria_maxima_8.1.23_sdhC	0.01562	0.01562	0.03125	0	0	0	0.03125	0.03125	0.0625	0.10938	0.14062	0	0.03125	0.17188	0.03125	0.07812	0.03125	0.01562	0.0625	0.14062	0.34374	0.65624	0.07812	0
sdhC	C-TYPE_Cyanidium_caldarium_DBV_019_sdhC	0	0.01562	0	0.01562	0.01562	0.01562	0	0.01562	0.04688	0.09375	0.125	0.01562	0.03125	0.15625	0.03125	0.15625	0.03125	0.03125	0.10938	0.09375	0.43748	0.5625	0.07812	0.03124
sdhC	C-TYPE_Cyanidioschyzon_merolae_10D_sdhC	0.03125	0.01562	0.03125	0	0.01562	0.01562	0.01562	0.03125	0.0625	0.1875	0.10938	0	0.04688	0.17188	0.03125	0.09375	0.03125	0.01562	0.04688	0.04688	0.35936	0.64064	0.07812	0.01562
sdhC	C-TYPE_Cyanidiophyceae_sp_Sybil_Cave_sdhC	0.01562	0.01562	0.01562	0.01562	0	0.03125	0	0.03125	0.0625	0.09375	0.15625	0.01562	0.01562	0.125	0.04688	0.125	0.04688	0.03125	0.07812	0.07812	0.43748	0.56249	0.09374	0.04687
sdhC	C-TYPE_Cyanidiophyceae_sp_MX-AZ01_sdhC	0	0.01562	0.03125	0.01562	0	0	0.01562	0.01562	0.0625	0.1875	0.14062	0	0.03125	0.23438	0.03125	0.09375	0.03125	0.01562	0.03125	0.04688	0.31248	0.6875	0.07812	0.01562
sdhD	OUTGROUP_Porphyra_purpurea_NC_002007_sdhD_	0.01493	0.01493	0.01493	0.02985	0	0.01493	0.04478	0.01493	0.04478	0.16418	0.28358	0.02985	0	0.08955	0.0597	0.07463	0.01493	0.01493	0.04478	0.02985	0.34332	0.65672	0.08956	0.04478
sdhD	OUTGROUP_Hildenbrandia_rubra_NC_026055_sdhD	0.04478	0.02985	0.07463	0.02985	0.01493	0.02985	0.0597	0.02985	0.04478	0.08955	0.20896	0.02985	0.01493	0.1194	0.01493	0.04478	0.02985	0	0.02985	0.0597	0.44777	0.55225	0.10448	0.0597
sdhD	OUTGROUP_Compsopogon_caeruleus_KY083068_sdhD	0.04478	0.01493	0.07463	0.04478	0	0	0.01493	0.01493	0.07463	0.1791	0.13433	0.04478	0.02985	0.1194	0	0.04478	0.04478	0	0.07463	0.04478	0.4478	0.55224	0.13434	0.04478
sdhD	OUTGROUP_Chondrus_crispus_NC_001677_sdhD_8	0.02985	0.04478	0	0.02985	0	0.02985	0.01493	0.01493	0.04478	0.19403	0.16418	0.04478	0.04478	0.10448	0.01493	0.07463	0.02985	0.01493	0.01493	0.08955	0.34331	0.65673	0.13434	0.0597
sdhD	C-TYPE_Galdieria_maxima_8.1.23_sdhD_8spp	0	0	0.0597	0.02985	0.01493	0.02985	0.01493	0	0.02985	0.10448	0.22388	0.04478	0.0597	0.14925	0.01493	0.04478	0.02985	0	0.0597	0.08955	0.35822	0.64179	0.07463	0.0597
sdhD	C-TYPE_Cyanidium_caldarium_DBV_019_sdhD_8spp	0	0.01493	0.04478	0.01493	0.01493	0	0	0.01493	0.02985	0.25373	0.20896	0.0597	0.01493	0.10448	0.01493	0.10448	0.01493	0	0.0597	0.02985	0.37316	0.62688	0.10448	0.01493
sdhD	C-TYPE_Cyanidioschyzon_merolae_10D_sdhD_8spp	0	0.01493	0.07463	0.01493	0.01493	0.04478	0	0	0.04478	0.20896	0.26866	0.01493	0.01493	0.07463	0.01493	0.02985	0.0597	0	0.07463	0.02985	0.38809	0.61196	0.07464	0.05971
sdhD	C-TYPE_Cyanidiophyceae_sp_Sybil_Cave_sdhD_8spp	0.04478	0.04478	0.04478	0.01493	0	0.02985	0.04478	0.02985	0.02985	0.13433	0.19403	0.01493	0.02985	0.08955	0.02985	0.02985	0.0597	0.04478	0.04478	0.04478	0.38808	0.61195	0.08956	0.04478
tatC	OUTGROUP_Porphyra_purpurea_NC_002007_tatC_	0.03318	0.0237	0.0237	0.00474	0.01896	0.0237	0.03318	0.00948	0.0237	0.10427	0.21801	0.04265	0.00948	0.09953	0.02844	0.09479	0.07583	0.0237	0.06161	0.04739	0.43604	0.564	0.09005	0.02844
tatC	OUTGROUP_Hildenbrandia_rubra_NC_026055_tatC	0.01422	0.01896	0.04739	0.00948	0.00948	0.01896	0.02844	0.00948	0.00948	0.09953	0.18957	0.02844	0	0.21801	0.01896	0.08057	0.04739	0.02844	0.03791	0.08531	0.34598	0.65404	0.05688	0.02844
tatC	OUTGROUP_Compsopogon_caeruleus_KY083068_tatC	0.0237	0.0237	0.03791	0.00948	0.02844	0.03318	0.03318	0.00948	0.00948	0.16588	0.14218	0.03318	0.0237	0.14692	0.01422	0.05213	0.04265	0.03318	0.08531	0.05213	0.39812	0.60191	0.06636	0.04266
tatC	OUTGROUP_Chondrus_crispus_NC_001677_tatC_9	0.01422	0.01896	0.01896	0.00948	0.0237	0.03318	0.03791	0	0.00474	0.15166	0.1327	0.03791	0.00474	0.18483	0.01422	0.07583	0.05213	0.02844	0.109	0.04739	0.4218	0.5782	0.06161	0.04266
tatC	C-TYPE_Galdieria_maxima_8.1.23_tatC_9spp	0.01896	0.01896	0.07109	0.00948	0.01896	0.01896	0.03318	0	0.00474	0.17536	0.19431	0.05213	0.00948	0.1327	0.0237	0.05687	0.03791	0.01422	0.08057	0.02844	0.40285	0.59717	0.07583	0.02844
tatC	C-TYPE_Cyanidium_caldarium_DBV_019_tatC_9spp	0.00948	0.01422	0.09479	0.00948	0.0237	0.01896	0.03318	0.00948	0.00474	0.21327	0.11848	0.06161	0.00948	0.11848	0.0237	0.06635	0.04739	0.03318	0.06635	0.0237	0.45025	0.54977	0.08057	0.02844
tatC	C-TYPE_Cyanidioschyzon_merolae_10D_tatC_9spp	0.01422	0.01896	0.07109	0.00474	0.0237	0.01896	0.03318	0.00474	0.00948	0.17062	0.17536	0.06635	0.01896	0.12796	0.01896	0.06635	0.0237	0.01422	0.08531	0.03318	0.42656	0.57348	0.09479	0.0237
tatC	C-TYPE_Cyanidiophyceae_sp_Sybil_Cave_tatC_9spp	0.08057	0.04265	0.03791	0.01422	0.01422	0.01896	0.0237	0.0237	0.0237	0.05213	0.1564	0.01896	0.01422	0.09005	0.0237	0.09479	0.09479	0.02844	0.05213	0.09479	0.45973	0.5403	0.08531	0.03318
tatC	C-TYPE_Cyanidiophyceae_sp_MX-AZ01_tatC_9spp	0.00948	0.01896	0.07583	0.00474	0.0237	0.0237	0.03318	0	0.00948	0.17536	0.18483	0.04739	0.01896	0.14692	0.01896	0.06161	0.03791	0.01422	0.07109	0.0237	0.40759	0.59243	0.07583	0.02844

## Sheet: Table S9  
Supplementary Table S9. ProtParam ExPASY: protein properties for 16 conserved mitochondrial genes.
Type	Species	Gene	Protein Length	Theoretical pI	Instability Index (II)	Instability Index (II) - Stable/Unstable	Aliphatic Index	GRAVY
C-type	Cyanidiophyceae sp. MX-AZ01	atp4	170	9.14	36.41	Stable	140.35	0.454
C-type	Cyanidiophyceae sp. Sybil Cave	atp4	184	5.76	40.06	Unstable	120.27	0.161
C-type	Cyanidioschyzon merolae 10D	atp4	171	9.36	33.07	Stable	136.67	0.278
C-type	Cyanidium caldarium ACUF 019	atp4	187	6.12	34.92	Stable	155.72	0.672
C-type	Galdieria maxima 8.1.23	atp4	170	8.91	41.99	Unstable	142.06	0.475
G-type	Galdieria phlegrea DBV 009	atp4	139	4.72	76.86	Unstable	90.36	-0.694
G-type	Galdieria sulphuraria 074W	atp4	155	5.01	68.24	Unstable	84.19	-1.111
G-type	Galdieria sulphuraria SAG 108.79	atp4	159	4.95	99.18	Unstable	85.72	-0.983
OUTGROUP	Chondrus crispus	atp4	183	9.74	31.57	Stable	132.08	0.24
OUTGROUP	Compsopogon caeruleus	atp4	180	9.5	36.5	Stable	133.22	0.54
OUTGROUP	Hildenbrandia rubra UTEX 2621	atp4	186	9.59	30.6	Stable	126.72	0.418
OUTGROUP	Porphyra purpurea	atp4	193	9.06	38.72	Stable	116.63	0.153
C-type	Cyanidiophyceae sp. MX-AZ01	atp6	256	6.95	30.17	Stable	153.09	1.296
C-type	Cyanidiophyceae sp. Sybil Cave	atp6	252	7.75	34.17	Stable	133.49	1.039
C-type	Cyanidioschyzon merolae 10D	atp6	255	8.43	36.78	Stable	158.31	1.318
C-type	Cyanidium caldarium ACUF 019	atp6	253	6.57	30.66	Stable	157.59	1.353
C-type	Galdieria maxima 8.1.23	atp6	257	6.28	27.56	Stable	154.36	1.334
G-type	Galdieria phlegrea DBV 009	atp6	245	9.36	42.28	Unstable	112.33	0.489
G-type	Galdieria sulphuraria 074W	atp6	244	9.42	41.95	Unstable	117.95	0.616
G-type	Galdieria sulphuraria SAG 108.79	atp6	244	9.4	42.37	Unstable	117.62	0.604
OUTGROUP	Chondrus crispus	atp6	253	6.12	20.47	Stable	138.38	1.1
OUTGROUP	Compsopogon caeruleus	atp6	255	6.5	32.92	Stable	146	1.16
OUTGROUP	Hildenbrandia rubra UTEX 2621	atp6	249	7.8	29.31	Stable	140.12	1.121
OUTGROUP	Porphyra purpurea	atp6	256	8.44	35.72	Stable	141.99	1.11
C-type	Cyanidiophyceae sp. MX-AZ01	atp8	131	10	36.14	Stable	126.34	0.231
C-type	Cyanidiophyceae sp. Sybil Cave	atp8	141	10.5	49.24	Unstable	126.52	0.116
C-type	Cyanidioschyzon merolae 10D	atp8	130	9.92	35.12	Stable	134.92	0.179
C-type	Cyanidium caldarium ACUF 019	atp8	142	9.92	37.96	Stable	113.17	0.339
C-type	Galdieria maxima 8.1.23	atp8	130	9.79	33.43	Stable	125.92	0.36
G-type	Galdieria phlegrea DBV 009	atp8	76	9.51	80.7	Unstable	106.05	-0.442
G-type	Galdieria sulphuraria 074W	atp8	75	5.67	112.73	Unstable	68.67	-1.187
G-type	Galdieria sulphuraria SAG 108.79	atp8	75	9.39	87.51	Unstable	85.6	-1.015
OUTGROUP	Chondrus crispus	atp8	137	9.58	37.52	Stable	136.5	0.511
OUTGROUP	Compsopogon caeruleus	atp8	121	9.48	23.21	Stable	115.95	0.244
OUTGROUP	Hildenbrandia rubra UTEX 2621	atp8	123	10.1	40.97	Unstable	113.33	0.277
OUTGROUP	Porphyra purpurea	atp8	133	10.05	28.49	Stable	126.77	0.292
C-type	Cyanidiophyceae sp. MX-AZ01	atp9	76	9.52	40.61	Unstable	133.68	1.236
C-type	Cyanidiophyceae sp. Sybil Cave	atp9	76	9.52	31.85	Stable	136.18	1.268
C-type	Cyanidioschyzon merolae 10D	atp9	76	9.52	34.82	Stable	133.68	1.236
C-type	Cyanidium caldarium ACUF 019	atp9	76	9.7	22.45	Stable	141.32	1.357
C-type	Galdieria maxima 8.1.23	atp9	76	9.52	26.68	Stable	133.68	1.201
G-type	Galdieria phlegrea DBV 009	atp9	76	8.19	34.45	Stable	115.53	1.155
G-type	Galdieria sulphuraria 074W	atp9	76	9.52	34.45	Stable	115.53	1.155
G-type	Galdieria sulphuraria SAG 108.79	atp9	76	9.52	34.45	Stable	115.53	1.155
OUTGROUP	Chondrus crispus	atp9	76	9.52	34.96	Stable	124.61	1.201
OUTGROUP	Compsopogon caeruleus	atp9	76	9.7	37.12	Stable	135	1.326
OUTGROUP	Hildenbrandia rubra UTEX 2621	atp9	76	9.7	34.08	Stable	125.92	1.283
OUTGROUP	Porphyra purpurea	atp9	76	8.19	27.1	Stable	129.74	1.205
C-type	Cyanidiophyceae sp. MX-AZ01	cob	384	8.81	35.78	Stable	131.72	0.83
C-type	Cyanidiophyceae sp. Sybil Cave	cob	403	8.45	39.46	Stable	118.49	0.695
C-type	Cyanidioschyzon merolae 10D	cob	382	8.96	40.09	Unstable	127.28	0.843
C-type	Cyanidium caldarium ACUF 019	cob	384	9.17	37.14	Stable	129.92	0.894
C-type	Galdieria maxima 8.1.23	cob	392	8.42	36.68	Stable	131.51	0.79
G-type	Galdieria phlegrea DBV 009	cob	387	9.3	50.26	Unstable	126.02	0.887
G-type	Galdieria sulphuraria 074W	cob	387	9.4	49.3	Unstable	124.26	0.873
G-type	Galdieria sulphuraria SAG 108.79	cob	387	9.37	50.19	Unstable	119.48	0.872
OUTGROUP	Chondrus crispus	cob	381	8.33	43.5	Unstable	125.83	0.827
OUTGROUP	Compsopogon caeruleus	cob	380	8.76	40.25	Unstable	125.92	0.819
OUTGROUP	Hildenbrandia rubra UTEX 2621	cob	381	7.75	44.18	Unstable	126.25	0.828
OUTGROUP	Porphyra purpurea	cob	382	7.24	42.11	Unstable	123.25	0.818
C-type	Cyanidiophyceae sp. MX-AZ01	cox1	537	6.48	27.34	Stable	113.46	0.714
C-type	Cyanidiophyceae sp. Sybil Cave	cox1	535	6.62	29.3	Stable	111.03	0.708
C-type	Cyanidioschyzon merolae 10D	cox1	533	6.25	30.46	Stable	111.93	0.723
C-type	Cyanidium caldarium ACUF 019	cox1	526	7.9	31.46	Stable	114.73	0.699
C-type	Galdieria maxima 8.1.23	cox1	533	6.11	31.15	Stable	116.49	0.741
G-type	Galdieria phlegrea DBV 009	cox1	516	5.96	29.86	Stable	98.82	0.533
G-type	Galdieria sulphuraria 074W	cox1	519	6.16	30.73	Stable	94.14	0.5
G-type	Galdieria sulphuraria SAG 108.79	cox1	519	6.27	33.5	Stable	97.17	0.523
OUTGROUP	Chondrus crispus	cox1	532	6.51	36.55	Stable	105.38	0.699
OUTGROUP	Compsopogon caeruleus	cox1	534	6.45	25.88	Stable	109.01	0.71
OUTGROUP	Hildenbrandia rubra UTEX 2621	cox1	535	7.34	34.45	Stable	106.07	0.685
OUTGROUP	Porphyra purpurea	cox1	537	6.45	30.62	Stable	106.41	0.637
C-type	Cyanidiophyceae sp. MX-AZ01	cox2	263	4.71	26.94	Stable	127.38	0.547
C-type	Cyanidiophyceae sp. Sybil Cave	cox2	264	5.1	32.37	Stable	109.55	0.257
C-type	Cyanidioschyzon merolae 10D	cox2	261	4.87	25.04	Stable	124.25	0.526
C-type	Cyanidium caldarium ACUF 019	cox2	255	4.81	30.43	Stable	117.33	0.424
C-type	Galdieria maxima 8.1.23	cox2	263	5.14	27.84	Stable	125.89	0.526
G-type	Galdieria phlegrea DBV 009	cox2	243	5.06	48.03	Unstable	99.01	0.001
G-type	Galdieria sulphuraria 074W	cox2	239	5.44	44.02	Unstable	101.42	0.001
G-type	Galdieria sulphuraria SAG 108.79	cox2	239	5.31	47.17	Unstable	108.37	0.069
OUTGROUP	Chondrus crispus	cox2	254	4.59	43.34	Unstable	103.98	0.176
OUTGROUP	Compsopogon caeruleus	cox2	269	5.05	39.03	Stable	114.83	0.399
OUTGROUP	Hildenbrandia rubra UTEX 2621	cox2	282	4.78	47.57	Unstable	107.41	0.167
OUTGROUP	Porphyra purpurea	cox2	253	4.73	35.87	Stable	98.62	0.223
C-type	Cyanidiophyceae sp. MX-AZ01	cox3	272	6.57	24.86	Stable	113.57	0.905
C-type	Cyanidiophyceae sp. Sybil Cave	cox3	271	6.52	29.49	Stable	101	0.63
C-type	Cyanidioschyzon merolae 10D	cox3	272	6.47	20.16	Stable	120.66	0.877
C-type	Cyanidium caldarium ACUF 019	cox3	270	6.43	24.01	Stable	112.59	0.931
C-type	Galdieria maxima 8.1.23	cox3	272	6.47	23.88	Stable	120.74	0.865
G-type	Galdieria phlegrea DBV 009	cox3	264	5.42	30.77	Stable	107.58	0.495
G-type	Galdieria sulphuraria 074W	cox3	264	5.43	39.39	Stable	103.52	0.443
G-type	Galdieria sulphuraria SAG 108.79	cox3	263	5.67	36.21	Stable	107.3	0.462
OUTGROUP	Chondrus crispus	cox3	272	6.47	37.08	Stable	106.03	0.712
OUTGROUP	Compsopogon caeruleus	cox3	253	8.58	29.2	Stable	89.76	0.51
OUTGROUP	Hildenbrandia rubra UTEX 2621	cox3	279	7.24	27.56	Stable	103.69	0.618
OUTGROUP	Porphyra purpurea	cox3	281	8.75	26.32	Stable	96.83	0.589
C-type	Cyanidiophyceae sp. MX-AZ01	nad1	330	5.54	32.86	Stable	138.61	1.115
C-type	Cyanidiophyceae sp. Sybil Cave	nad1	329	8.57	34.17	Stable	144.04	1.062
C-type	Cyanidioschyzon merolae 10D	nad1	330	5.54	30.75	Stable	142.15	1.086
C-type	Cyanidium caldarium ACUF 019	nad1	344	6.33	36.53	Stable	142.38	0.978
C-type	Galdieria maxima 8.1.23	nad1	329	5.25	28.32	Stable	142.55	1.112
G-type	Galdieria phlegrea DBV 009	nad1	324	6.43	36.81	Stable	116.2	0.657
G-type	Galdieria sulphuraria 074W	nad1	325	6.44	35.74	Stable	111.02	0.578
G-type	Galdieria sulphuraria SAG 108.79	nad1	325	8.36	37.04	Stable	114.71	0.608
OUTGROUP	Chondrus crispus	nad1	326	8.37	41.2	Unstable	139.11	1.045
OUTGROUP	Compsopogon caeruleus	nad1	331	8.68	27.96	Stable	141.93	1.034
OUTGROUP	Hildenbrandia rubra UTEX 2621	nad1	328	7.65	38.79	Stable	132.32	0.986
OUTGROUP	Porphyra purpurea	nad1	328	8.68	37.09	Stable	131.13	0.954
C-type	Cyanidiophyceae sp. MX-AZ01	nad2	496	8.29	27.93	Stable	133.99	1.102
C-type	Cyanidiophyceae sp. Sybil Cave	nad2	501	6.65	37.18	Stable	129	0.985
C-type	Cyanidioschyzon merolae 10D	nad2	500	8.93	25.77	Stable	138.82	1.16
C-type	Cyanidium caldarium ACUF 019	nad2	504	9.3	32.63	Stable	143.39	1.056
C-type	Galdieria maxima 8.1.23	nad2	499	8.82	31.52	Stable	141.84	1.209
G-type	Galdieria phlegrea DBV 009	nad2	420	8.95	55.79	Unstable	87.98	0.114
G-type	Galdieria sulphuraria 074W	nad2	421	9.29	61.85	Unstable	86.84	0.117
G-type	Galdieria sulphuraria SAG 108.79	nad2	421	9.42	53.53	Unstable	98.91	0.21
OUTGROUP	Chondrus crispus	nad2	497	8.46	39.8	Stable	134.79	1.065
OUTGROUP	Compsopogon caeruleus	nad2	493	8.82	36.33	Stable	138.22	1.093
OUTGROUP	Hildenbrandia rubra UTEX 2621	nad2	498	8.88	42.06	Unstable	132.39	0.951
OUTGROUP	Porphyra purpurea	nad2	495	8.61	33.42	Stable	131.01	1.044
C-type	Cyanidiophyceae sp. MX-AZ01	nad3	118	4.13	26.09	Stable	115.68	0.992
C-type	Cyanidiophyceae sp. Sybil Cave	nad3	121	4.31	31.32	Stable	117.52	0.95
C-type	Cyanidioschyzon merolae 10D	nad3	118	4.27	29.54	Stable	116.53	0.886
C-type	Cyanidium caldarium ACUF 019	nad3	120	4.73	38.17	Stable	123.5	0.969
C-type	Galdieria maxima 8.1.23	nad3	118	4.22	30.52	Stable	121.44	1.005
G-type	Galdieria phlegrea DBV 009	nad3	118	4.65	34.53	Stable	91.53	0.108
G-type	Galdieria sulphuraria 074W	nad3	117	4.69	34.08	Stable	96.5	0.064
G-type	Galdieria sulphuraria SAG 108.79	nad3	117	4.76	33.96	Stable	107.35	0.156
OUTGROUP	Chondrus crispus	nad3	121	4.25	29.6	Stable	129.75	0.981
OUTGROUP	Compsopogon caeruleus	nad3	121	4.31	27	Stable	121.74	1.069
OUTGROUP	Hildenbrandia rubra UTEX 2621	nad3	121	4.36	27.45	Stable	129.75	0.922
OUTGROUP	Porphyra purpurea	nad3	121	4.16	31.6	Stable	117.69	0.781
C-type	Cyanidiophyceae sp. MX-AZ01	nad4	491	8.59	38.23	Stable	144.36	1.087
C-type	Cyanidiophyceae sp. Sybil Cave	nad4	506	8.06	33.78	Stable	135.83	0.993
C-type	Cyanidioschyzon merolae 10D	nad4	492	8.65	34.52	Stable	143.5	1.063
C-type	Cyanidium caldarium ACUF 019	nad4	490	8.11	35.05	Stable	143.82	1.118
C-type	Galdieria maxima 8.1.23	nad4	493	8.98	41.1	Unstable	148.13	1.11
G-type	Galdieria phlegrea DBV 009	nad4	456	9.33	40.31	Unstable	102.61	0.456
G-type	Galdieria sulphuraria 074W	nad4	455	9.13	39.59	Stable	103.08	0.467
G-type	Galdieria sulphuraria SAG 108.79	nad4	455	9.13	42.68	Unstable	108.02	0.495
OUTGROUP	Chondrus crispus	nad4	492	8.95	34.76	Stable	134.96	1.057
OUTGROUP	Compsopogon caeruleus	nad4	489	8.84	29.45	Stable	130.98	1.039
OUTGROUP	Hildenbrandia rubra UTEX 2621	nad4	491	7.53	33.25	Stable	132.36	1.117
OUTGROUP	Porphyra purpurea	nad4	488	8.25	35.13	Stable	132.03	0.997
C-type	Cyanidiophyceae sp. MX-AZ01	nad4L	101	4.94	26.79	Stable	177.52	1.572
C-type	Cyanidiophyceae sp. Sybil Cave	nad4L	101	6.7	31.84	Stable	167.92	1.336
C-type	Cyanidioschyzon merolae 10D	nad4L	101	4.94	26.79	Stable	182.38	1.62
C-type	Cyanidium caldarium ACUF 019	nad4L	101	6.53	35.63	Stable	184.36	1.469
C-type	Galdieria maxima 8.1.23	nad4L	101	4.94	34.79	Stable	166.93	1.473
G-type	Galdieria phlegrea DBV 009	nad4L	96	4.4	47.27	Unstable	125.83	0.739
G-type	Galdieria sulphuraria 074W	nad4L	94	4.36	58.95	Unstable	115	0.716
G-type	Galdieria sulphuraria SAG 108.79	nad4L	94	4.51	57.01	Unstable	116.06	0.716
OUTGROUP	Chondrus crispus	nad4L	101	6.04	40.85	Unstable	153.47	1.155
OUTGROUP	Compsopogon caeruleus	nad4L	101	4.94	49.6	Unstable	179.6	1.512
OUTGROUP	Hildenbrandia rubra UTEX 2621	nad4L	101	6.04	26.61	Stable	161.19	1.282
OUTGROUP	Porphyra purpurea	nad4L	101	6.07	30.23	Stable	142.87	1.295
C-type	Cyanidiophyceae sp. MX-AZ01	nad5	663	8.19	31.15	Stable	135.7	1.059
C-type	Cyanidiophyceae sp. Sybil Cave	nad5	668	7.02	30.96	Stable	110.82	0.767
C-type	Cyanidioschyzon merolae 10D	nad5	666	8.71	34.25	Stable	133.68	1.009
C-type	Cyanidium caldarium ACUF 019	nad5	662	8.12	23.87	Stable	128.1	1.031
C-type	Galdieria maxima 8.1.23	nad5	665	8.37	33.45	Stable	132.38	1.051
G-type	Galdieria phlegrea DBV 009	nad5	572	8.97	43.1	Unstable	97.43	0.122
G-type	Galdieria sulphuraria 074W	nad5	572	8.62	51.23	Unstable	94.72	0.091
G-type	Galdieria sulphuraria SAG 108.79	nad5	571	9.08	35.42	Stable	99.51	0.196
OUTGROUP	Chondrus crispus	nad5	666	8.46	33.41	Stable	120.75	0.938
OUTGROUP	Compsopogon caeruleus	nad5	674	8.7	31.56	Stable	128.41	0.939
OUTGROUP	Hildenbrandia rubra UTEX 2621	nad5	676	8.91	30.49	Stable	112.93	0.729
OUTGROUP	Porphyra purpurea	nad5	677	7.88	31.06	Stable	117.93	0.824
C-type	Cyanidiophyceae sp. MX-AZ01	nad6	204	8.56	30.49	Stable	152.35	1.183
C-type	Cyanidiophyceae sp. Sybil Cave	nad6	205	4.94	35.48	Stable	142.2	1.041
C-type	Cyanidioschyzon merolae 10D	nad6	204	5.51	46.31	Unstable	157.65	1.14
C-type	Cyanidium caldarium ACUF 019	nad6	201	9.49	35.06	Stable	149.25	1.22
C-type	Galdieria maxima 8.1.23	nad6	205	6.7	39.67	Stable	145.9	1.139
G-type	Galdieria phlegrea DBV 009	nad6	186	6.47	45.19	Unstable	121.4	0.467
G-type	Galdieria sulphuraria 074W	nad6	182	5.81	51.86	Unstable	116.48	0.485
G-type	Galdieria sulphuraria SAG 108.79	nad6	182	5.49	49.37	Unstable	124.01	0.575
OUTGROUP	Chondrus crispus	nad6	204	9.78	33.72	Stable	151.86	1.218
OUTGROUP	Compsopogon caeruleus	nad6	206	7.7	28.46	Stable	154.17	1.205
OUTGROUP	Hildenbrandia rubra UTEX 2621	nad6	203	9.3	37.87	Stable	159.31	1.257
OUTGROUP	Porphyra purpurea	nad6	209	8.47	25.62	Stable	147.8	1.066
C-type	Cyanidiophyceae sp. MX-AZ01	sdhC	135	7.81	27.52	Stable	138.59	1.264
C-type	Cyanidiophyceae sp. Sybil Cave	sdhC	136	9.51	26.79	Stable	108.9	0.721
C-type	Cyanidioschyzon merolae 10D	sdhC	137	9.55	41.19	Unstable	119.49	1.096
C-type	Cyanidium caldarium ACUF 019	sdhC	132	9.14	33.89	Stable	114.24	1.083
C-type	Galdieria maxima 8.1.23	sdhC	132	8.98	33.64	Stable	136.44	1.304
G-type	Galdieria phlegrea DBV 009	sdhC	80	9.52	35.43	Stable	106.88	0.143
G-type	Galdieria sulphuraria 074W	sdhC	80	10.02	31.81	Stable	111.88	0.169
G-type	Galdieria sulphuraria SAG 108.79	sdhC	79	9.83	45.14	Unstable	138.1	0.472
OUTGROUP	Chondrus crispus	sdhC	127	9.8	31.15	Stable	144.33	1.154
OUTGROUP	Compsopogon caeruleus	sdhC	95	9.44	38.51	Stable	133.37	0.838
OUTGROUP	Hildenbrandia rubra UTEX 2621	sdhC	125	10.03	32.42	Stable	145.76	1.018
OUTGROUP	Porphyra purpurea	sdhC	125	9.7	45.68	Unstable	138	0.818
